# Supplementary material for: Loss of full-length DAZL isoform disrupts PABPC1-dependent translational regulation and meiosis
Source: Cell Death Dis. 2025 Nov 17;16(1):841. doi: 10.1038/s41419-025-08179-7 (PMC12623972; doi:10.1038/s41419-025-08179-7)
Supplement: Supplementary file 2 — Supplemental Table I: primer sequence for RT-qPCR [file 41419_2025_8179_MOESM2_ESM.xlsx]

## Sheet: Sheet1
	Supplemental Table I: primer sequence for RT-qPCR
	gene	Primer	Sequence (5' -> 3')
	Dazl_FL	Forward Primer	TCCACCACAGTTCCAGAGTG
		Reverse Primer	AACATAACTCCTCTGCTCTCCA
	Dazl_Sh	Forward Primer	TCCACCACAGTTCCAGAGTG
		Reverse Primer	CAGTTGTATAAGCCTGGTAG
	Actb	Forward Primer	GGCTGTATTCCCCTCCATCG
		Reverse Primer	CCAGTTGGTAACAATGCCATGT
	Sun1	Forward Primer	CCAGGCTATTGATTCGCACAT
		Reverse Primer	GTGGTTGATACTAAAAGCTGGCT
	Mlh3	Forward Primer	CCTTGGCAAGTATAGCCGACA
		Reverse Primer	TTGGTCTGGTCAAATCAGCCT
	Meioc	Forward Primer	TAAGTCGCAGCCATATTTTGCT
		Reverse Primer	GGTTCTGTTAAGAGGTCATGGTG
	Cdk2	Forward Primer	CCTGCTTATCAATGCAGAGGG
		Reverse Primer	TGCGGGTCACCATTTCAGC
	Spdya	Forward Primer	TTGTGAGACACCACCTACTGT
		Reverse Primer	GGGCCGCTTAGATTTGTTATTCT
	Hspa2	Forward Primer	GCGTGGGGGTATTCCAACAT
		Reverse Primer	TGAGACGCTCGGTGTCAGT
	Rad21l	Forward Primer	ATGAACTCCAGTGGTCTTGTAGT
		Reverse Primer	GGAGGCAGAGACACTTCTTTG
	Tex19.1	Forward Primer	GGGGATTGGGGTCCCTTTATG
		Reverse Primer	GGGAAAAAGCCCATCAAGTCTC
	Hormad1	Forward Primer	GGCTCCTAGCTGTTTCAGTATCT
		Reverse Primer	TTGTCCCATAAGCACGTTCTG
	Ppp2ca	Forward Primer	ATGGACGAGAAGTTGTTCACC
		Reverse Primer	CAGTGACTGGACATCGAACCT
	Ago4	Forward Primer	AAGCTGGCGACCCTAAGTG
		Reverse Primer	GCAGGTGCGCTAGGATACC
	Mybl1	Forward Primer	AGAAGTTGGTTGAACAACACGG
		Reverse Primer	CACTGCTTGCCTATTCTTCCTTT
	Psma8	Forward Primer	GACAGGGCAATCACCGTCTTC
		Reverse Primer	CGAGAGCGCAGATTTTCCTCA
	Mtl5	Forward Primer	CGGGATGAGTTGCCGGTTC
		Reverse Primer	CGGGAAGTAACGACGATAACAC
	Cntd1	Forward Primer	ATGGAAGGACCCTTGAGGC
		Reverse Primer	CTTCACGGCTTGCTCGTTCT
	Brdt	Forward Primer	AGTGGGCGGTTGACGAATC
		Reverse Primer	AGTCAGGCAGCTTTAGTTTCAC
	Crem	Forward Primer	ATGTCTTGAAAATCGTGTGGCT
		Reverse Primer	TGGCAATAAAGGTCTTTGAGGG
	Pabpc1	Forward Primer	CAAGCCAGTACGCATCATGTG
		Reverse Primer	TGCTTCCTGTGTTTCAAAGTGT
	Rpl22	Forward Primer	AGCAGGTTTTGAAGTTCACCC
		Reverse Primer	CAGCTTTCCCATTCACCTTGA
	Prm1	Forward Primer	CCGTCGCAGACGAAGATGTC
		Reverse Primer	CACCTTATGGTGTATGAGCGG
	Prm2	Forward Primer	ATGGTTCGCTACCGAATGAGG
		Reverse Primer	CTCCGCCTTCTGCATGACC
	Tnp1	Forward Primer	ACCAGCCGCAAGCTAAAGAC
		Reverse Primer	TTTCCTACTTTTCAGGACGCTC
	Tnp2	Forward Primer	TCACACCAGTAACCAGTGCAA
		Reverse Primer	CCCTGAGCTACGCCTCTTAG
