# Supplementary material for: Loss of full-length DAZL isoform disrupts PABPC1-dependent translational regulation and meiosis
Source: Cell Death Dis. 2025 Nov 17;16(1):841. doi: 10.1038/s41419-025-08179-7 (PMC12623972; doi:10.1038/s41419-025-08179-7)
Supplement: Supplementary file 4 — Expression matrix from RNA-seq data [file 41419_2025_8179_MOESM4_ESM.xlsx]

## Sheet: RNAseq_matrix
gene_name	RNAseq_KO1_fpkm	RNAseq_KO2_fpkm	RNAseq_KO3_fpkm	RNAseq_WT1_fpkm	RNAseq_WT2_fpkm	RNAseq_WT3_fpkm
Noxred1	50.326	38.348	66.7115	1737.68	1927.65	1783.01
Ccdc187	245.659	267.602	322.295	3660.7	3478.81	3558.85
Tssk2	1348.56	1216.3	1462.46	10320.5	10872.8	10629.9
Pdzd8	1460.31	1311.34	1398.34	8789.5	9150.95	8831.4
Gpat4	3986.84	3857.31	3664.8	21246.4	21775	21461.9
4933411K16Rik	1944.8	1713.99	2502.98	24972.3	25582.9	24733.9
Atp1a4	1972.95	1796.52	2305.45	16589.4	17190.5	16779.7
Lipe	1047.46	1029.56	1264.05	8729.97	8710.02	9026.19
Rcc1	798.391	752.788	849.922	5126.55	5452.81	5268.96
Akap1	3057.09	2563.48	3151.04	20137.8	21129.5	20999.4
Hk1	5951.26	5192.82	6999.51	50830.8	52464.7	53253.7
Prkcd	721.623	670.257	801.405	5141.16	5836.07	5320.35
Lrrc57	281.484	271.771	364.748	3102.44	3072.93	3010.32
Iqcn	3009.32	2799.4	3392.76	19304.3	20312.1	21152.3
Knstrn	254.189	218.417	304.967	2734.01	2893.16	2625.52
Nsun4	793.273	742.784	961.686	6525.01	6454.5	6443.7
Prkar2a	1021.87	933.691	958.22	5533.17	5805.55	5357.4
Clmn	1137.88	1036.23	1414.8	9898.16	10370.8	10215.3
Azin2	729.3	518.532	788.409	8021.19	7652.92	7662.64
St6galnac2	319.015	258.432	411.532	4074.06	4550.6	4275.88
Mroh7	506.671	366.807	559.684	5455.67	5370.27	5507.97
Cct8l1	98.093	103.373	150.751	1696.12	1691.35	1926.42
Nbr1	3924.57	3687.24	4119.65	19006.7	19422.3	18992.9
Fam161a	472.552	415.159	495.571	2973.27	3053.71	3099.95
Agpat2	320.721	248.428	285.04	2359.97	2411.54	2228.76
Tnp1	1704.26	1189.62	1778.69	21826	23418.9	17554.1
Ppp2r2b	95.534	92.5354	162.014	2121.84	2260.04	2062.65
Spata18	1102.91	1057.07	1648.73	15326.9	15864.4	15193.8
4930571K23Rik	794.126	728.612	1302.17	15301	15910.7	15933.6
Aplp1	2507.77	2255.86	2029.94	297.664	270.21	277.251
Gpd2	1760.56	1573.94	2126.11	12916.4	13929.9	13038
Rd3	147.566	153.392	227.859	2116.22	2154.89	2173.79
Lrg1	1243.65	960.368	1063.05	67.3955	72.3574	76.483
Ccdc91	1228.29	1112.93	1601.94	10838.3	11822.5	11401.9
Car2	330.104	235.09	365.614	3416.95	3233.47	3183.61
4921507P07Rik	611.588	661.086	897.574	6763.14	7626.92	6679.12
Adam21	28.1484	24.1759	33.789	651.49	626.344	756.465
Banf2	29.0014	42.5163	43.3192	679.572	754.1	705.078
Paqr9	592.823	597.729	661.051	3303.5	3265.13	3562.44
Tuba4a	459.757	399.32	566.615	3814.59	3875.64	3705.84
Bhmt	12312.8	10294.8	8656.91	1290.62	1286.6	1105.42
BC106175	1319.56	1179.62	1870.52	15086.5	14665.9	14789.9
Reep6	3576.55	2907.78	3924.72	21924.9	23225.6	23675.1
Spata31d1a	359.958	384.314	463.515	2643.03	2938.39	2788.05
Phlpp1	1353.68	1304.67	1584.62	7619.06	7444.9	7864.61
Prss58	79.3273	78.3633	123.893	1341.17	1431.32	1203.41
Txndc2	1082.43	1072.08	1466.79	9108.5	10121	9174.38
Fhl5	394.931	451.84	534.559	3233.86	3582.82	3266.06
Ddr1	4787.79	4129.91	3755.77	576.232	584.512	666.836
Mical3	1844.15	1606.45	1676.45	8264.94	8948.57	8058.2
Lpin1	2298.79	2127.48	2801.88	14641.7	14516.7	15227.3
1700022A21Rik	326.692	262.601	435.791	3704.51	3784.06	3545.71
Ubl4b	234.57	244.26	408.933	4130.22	4091.58	4077.5
Wdr64	394.078	365.973	554.486	4170.66	4619.57	3956.8
Ttc7	733.565	606.065	610.801	3981.95	3590.73	4046.43
Paqr5	185.097	136.719	254.717	2448.7	2674.96	2636.27
Ank2	847.011	775.297	884.578	3911.19	3960.44	4153.98
Dgkh	406.873	366.807	531.093	3299.01	3528.55	3595.9
Comp	1943.95	2017.44	1950.23	7871.8	8370.84	8775.23
Odf1	2313.29	1977.42	3584.23	32338.6	34408.2	33429.1
Clpb	3090.35	2493.45	3603.29	20608.4	21346.6	21975.7
Tcp11	9914.21	10023.8	11936.2	50210.8	50400.3	51693
Ccdc27	173.155	173.4	251.251	1836.53	1772.76	1990.95
Ccdc33	183.391	207.579	291.971	2176.88	2237.43	2206.06
Col18a1	2332.91	2280.87	2360.03	429.085	430.752	354.929
Chrne	116.006	103.373	131.69	948.03	948.56	930.942
Atg9a	1531.1	1473.9	1519.64	6446.38	6223.86	7091.41
Sgms1	1670.99	1726.49	1727.57	6539.61	6551.73	6508.23
Cpeb3	545.056	443.503	530.227	2736.26	2714.53	2823.9
Tln2	1337.48	1055.4	1273.58	6611.5	6575.48	7408.1
Nup98	4252.97	4457.54	4563.24	16388.3	16292.8	16917.1
1700001K19Rik	224.334	227.587	359.549	2957.54	2720.19	2848.99
Ankef1	1105.46	1057.07	1607.14	10401.4	10955.4	10331.2
Adcy10	1618.11	1828.2	1978.82	8724.35	8542.69	8298.41
Prr30	1235.97	1074.58	1714.57	11569.6	11163.4	11955.3
1110017D15Rik	771.949	617.736	1022.33	7130.45	7729.8	7097.39
Nrd1	6695.06	6534.17	6667.69	23342.4	23626.9	22844.5
Acsl1	2227.14	1979.92	3011.55	18005.8	18445.5	18035.7
Habp4	1150.67	1103.76	1500.58	7451.7	7801.03	7547.92
Ttc21a	1376.71	1444.72	1674.72	6851.88	6886.39	6845.23
Rimbp3	4914.03	5379.56	5518.86	20133.3	19762.6	20517.8
Akna	300.25	315.121	360.416	1773.63	1975.13	1774.65
Insl3	12833.1	9944.64	9820.46	1392.84	1278.69	1720.87
Fam71f1	588.558	579.388	874.181	5521.94	6076.89	5474.51
Ace	3841.83	3032.83	3149.3	16142.4	16540.4	16403.2
Mgst1	2241.64	1893.22	2080.19	402.127	370.832	376.44
Chn2	519.466	487.687	794.474	5573.61	6296.22	5542.63
Oxct2a	510.083	377.645	732.961	6418.3	6329.01	6650.44
Pwwp2b	2086.39	1730.66	2492.59	13160.1	12635.4	13519.6
Atp8b3	21497.7	22127.6	23330	76994.9	80432	82534.8
Actg2	491.318	332.627	650.654	5591.58	5894.86	5774.47
Stk35	2105.16	2149.16	2182.42	7547.18	7536.47	7764.22
Pmfbp1	1453.48	1358.02	2095.78	12543.4	12808.4	12502.6
Elfn1	237.982	267.602	285.04	1525.39	1444.89	1693.38
Spatc1	269.542	212.581	436.657	4050.47	4330.14	4254.37
Igfbp3	848.717	817.813	674.047	33.6978	38.4399	63.3375
Pkd1l3	119.418	110.042	168.945	1127.75	1223.29	1233.29
Dnah10	624.383	781.132	666.249	3540.51	3331.83	3710.62
Odf2	18097.7	17528.4	22046.9	87477.1	96274.9	91850.1
Osgin1	1065.37	810.31	1056.99	5215.29	5513.86	5855.73
Kif17	1528.54	1148.77	1925.97	12363.7	12487.3	13249.5
Gsg1	3730.09	3097.02	5261.55	35386	33974	35942.2
Trim66	145.86	145.056	189.738	1079.45	1192.77	1248.82
Apoe	16800.3	12491.4	11960.4	1987.04	1897.12	2256.25
Ptgds	26420.3	20678.7	18182.8	3313.61	3525.16	2992.4
Fam110a	487.906	451.84	590.874	2681.22	2835.5	2945.79
Fbxo24	395.784	474.348	559.684	2846.34	3072.93	3301.92
Pkib	156.949	152.558	221.794	1423.17	1487.85	1325.31
Rnf38	2534.21	2588.49	3138.04	12130.1	12671.6	12487
Dnah3	427.344	401.82	601.27	3612.4	3322.79	3456.08
Klhl10	1270.94	1149.61	1783.88	10049.8	10280.4	10189
Osbp2	3395.72	3164.54	4547.65	21793.5	23677.8	23240.1
Rfx2	3176.51	3485.5	3272.33	11770.6	12273.6	13047.5
Wwp2	1131.91	972.872	1125.43	4403.17	4678.36	4510.11
Akr1cl	11708	9108.49	8628.32	1602.89	1554.55	1809.3
Cdca2	806.921	824.482	996.341	4045.98	4081.41	4039.26
Prm2	6871.62	5336.21	9944.35	74305.8	80592.5	71575
Atp1b2	2986.29	2608.5	2580.96	609.929	542.68	572.428
Fam71f2	765.125	659.419	1216.4	9293.84	9070.68	9128.97
Cnn3	1715.35	1272.99	1151.42	112.326	109.667	149.381
Trim80	567.233	471.014	782.344	4812.04	5140.77	4778.99
1700001J11Rik	3064.77	3338.78	3375.43	11377.5	11477.7	11901.5
Ubxn11	1172.85	1351.35	1545.63	6457.61	6394.58	6582.32
Tent5c	5165.66	4630.94	4675.01	16699.5	16905.6	17305.5
Srcin1	702.004	554.379	817.866	4113.37	4340.31	4164.74
Ttbk1	2919.76	3103.69	2640.74	10929.3	11016.4	11755.7
Ttc39d	1166.03	1227.14	1460.72	5744.35	5699.27	5646.6
Ipo5	9771.76	10052.2	11100.1	35587.1	36823.1	36682
Gstm1	42278.1	30715.1	32004.2	5940.92	6421.72	6565.59
Prm1	4961.8	3931.5	6633.03	42808.5	50459.1	39879.9
St6galnac2	631.207	544.375	1065.65	8546.88	8618.44	8650.95
Smim23	121.123	116.711	186.272	1297.36	1389.49	1202.22
Izumo2	123.682	140.054	185.406	1146.85	1119.28	1088.69
Akap12	20109.9	18780.5	20922.3	65963.4	70227.4	68219.3
Egln2	5935.9	5157.81	5376.78	19495.3	20557.4	21418.8
Dcun1d1	1204.41	1252.15	1495.38	6185.79	6420.59	5650.18
Cdyl	1757.14	1572.27	1768.29	6745.17	7621.27	6566.79
Xrra1	1696.58	1863.21	2217.08	8716.49	8918.05	9446.85
Hspb9	2556.39	2762.72	3375.43	13681.3	13639.4	13377.4
Spata31d1b	648.266	681.928	929.63	4470.57	5179.21	4688.17
Vars	3881.92	3456.32	4370.04	15957	16770	17120.2
Grip1	799.244	674.425	911.436	3928.04	3984.18	3975.92
Mfap3l	608.176	640.245	839.526	3893.21	3799.89	3800.25
Cep85l	604.764	521.033	871.582	5063.65	5656.31	5297.64
Lrrc8b	2884.79	2720.21	3987.96	18775.3	19763.7	19402.8
Lrrc43	277.219	258.432	431.459	2773.33	2680.61	2767.73
Nt5c1b	1636.02	1374.69	2321.04	13483.6	14167.3	13510
Tmem247	544.203	449.339	706.103	3783.14	3873.38	3693.89
Malat1	2438.68	2425.09	2342.7	627.902	594.687	638.155
Ropn1	892.219	836.153	1199.94	5675.83	5862.08	5478.1
Tmem86a	2314.14	1839.87	1955.43	408.866	364.048	365.684
Mllt11	802.656	898.677	999.807	3874.12	4206.9	3837.3
Lmntd2	429.903	341.797	499.037	2407.14	2721.32	2768.92
Ak1	777.92	666.922	971.216	4527.86	4816.29	4492.18
Mex3d	4364.71	3672.24	5103.87	21163.3	21880.2	23510.2
Tmigd3	156.949	185.071	237.389	1361.39	1539.86	1313.36
Osr2	1232.56	1100.42	967.751	143.777	171.849	169.697
4930407I10Rik	1053.43	1180.45	1563.82	7488.77	8964.4	7807.24
Skp2	436.727	406.822	608.201	3063.13	3187.12	3058.13
Gapdhs	3170.53	2658.52	4717.46	29948.3	29040.2	29319.3
Inha	9176.38	7528.72	7665.76	1969.07	1846.24	1981.39
Dydc2	17.0596	21.675	49.3839	728.995	708.876	626.205
Tssk3	435.021	439.335	703.504	4124.61	4438.67	4187.45
Plcd4	566.38	599.396	729.495	2918.23	3010.75	2926.67
Aknad1	57.1498	54.1874	75.3754	532.425	619.56	591.548
Vwa3a	294.279	244.26	370.812	1855.62	2118.71	2085.36
4930590J08Rik	443.551	493.522	675.779	3350.68	3443.76	3434.57
1700015G11Rik	73.3565	56.6884	110.897	1060.36	1100.06	846.094
Spata20	4403.95	3932.34	6161.72	30073	31404.2	32005.8
Csnk1g2	4179.61	3627.22	5122.93	21084.7	21753.6	21682.9
Sqor	1145.56	902.012	1364.55	6672.16	6746.19	6325.39
2810408A11Rik	440.992	405.155	731.228	4992.88	5008.49	4657.1
Mgarp	2348.26	2068.29	1899.98	461.659	402.488	425.437
Atp8a2	234.57	255.931	339.622	1657.93	1645	1676.65
Phkg2	4386.03	4375.01	4963.51	15629	15346.5	15497.4
Rgs22	1158.35	1397.2	1504.91	5808.37	6293.96	5847.37
H2al2a	282.337	174.233	359.549	2885.65	3261.73	2693.64
Smcp	3018.7	2497.62	5076.14	35537.7	39658.6	39802.2
Rffl	784.744	733.614	914.901	3283.29	3590.73	3544.51
Prom1	427.344	421.828	597.805	2729.52	2767.67	2792.83
Lcn2	28850.4	18130.3	19273.6	2860.94	2996.05	3372.42
Spag4	870.042	795.304	1165.29	5041.19	5546.64	5500.8
Lrrc9	1138.73	1192.12	1547.36	6272.28	6607.13	6081.6
Sppl2c	1487.6	1305.5	2017.81	9317.43	10367.5	9626.11
Susd3	4473.89	3624.72	3599.82	871.649	789.148	895.09
Herpud1	1600.19	1434.72	1572.49	5428.71	5123.81	5187.7
Lmntd1	41.7961	40.0153	71.9098	562.753	613.907	650.106
Qrich2	10941.2	11477.7	11571.4	35228.8	36543.9	40183.5
Msmo1	1802.35	1844.04	1250.19	201.063	210.289	239.009
Actl9	1234.27	1372.19	1869.66	8827.69	8885.26	8254.19
Cdc14a	568.939	552.712	898.44	4909.76	5084.24	4751.51
Tssk6	615	458.509	1025.8	8573.83	7803.29	9238.91
Rnf138	1639.43	1805.69	2310.65	9316.31	9487.86	9199.47
Tmod2	338.634	280.941	337.023	1418.68	1545.51	1435.25
Gm5893	423.079	301.782	569.214	3652.84	4059.93	3462.05
Slc22a14	893.072	845.324	1145.36	4523.36	4437.54	4642.76
Cdiptos	797.538	635.243	1160.09	6940.62	6983.62	6683.9
Chl1	1170.29	1318	1983.15	10693.4	11076.3	10436.3
Akap3	3096.33	3327.11	4766.84	21918.1	22945.2	21947
Stk36	1090.96	1058.74	1302.17	4553.69	4655.74	5149.46
Cpe	14489.6	12739	9707.83	1983.67	1843.98	2318.39
Cst8	615.853	507.694	709.568	3049.65	3521.77	3027.05
Luzp1	1388.66	1428.05	1830.67	6723.83	7163.38	6922.91
Ankrd60	740.389	651.083	976.414	4311.07	4313.18	4556.72
Fam78a	1533.66	1338.85	1804.68	6683.39	7372.54	6881.08
Basp1	2390.91	2121.65	2571.43	508.836	582.251	519.846
Aldoart2	1386.1	1187.12	1908.64	8913.06	9433.59	9590.26
Tsks	1668.43	1454.72	2548.03	13766.7	14452.3	14462.5
1700009N14Rik	1003.96	933.691	1704.18	10523.8	10573.2	10602.5
Ttll13	2765.37	2961.97	3492.39	11597.6	11882.4	12038.9
Otub2	754.889	657.752	1119.37	6052.12	6038.45	5855.73
Retreg1	509.23	520.199	592.606	2136.44	2144.72	2036.36
Tmem176a	3588.5	2663.52	2511.65	508.836	442.058	515.065
Ulk4	2324.38	2455.11	2698.79	8387.37	8790.29	9494.65
Pknox2	429.903	432.666	470.446	1675.9	1661.96	1665.9
Ccdc54	319.868	395.985	595.206	3542.76	3882.43	3475.2
Plekha6	807.774	719.442	783.211	2658.75	2851.33	2974.47
1700029H14Rik	1009.08	899.511	1557.76	8271.68	9023.19	8425.08
Gm4787	417.961	503.526	657.585	3211.4	3674.4	3083.22
Rasa3	509.23	410.157	372.545	2018.5	2246.47	2136.74
Prss35	1703.41	1467.23	1309.97	228.022	183.155	267.691
Lrrc28	1065.37	1020.39	1325.57	4978.28	4743.93	4733.58
Tesk1	5651.86	5890.59	6542.93	19383	19312.6	20134.2
Dyrk1b	2413.09	2319.22	3141.51	11978.4	11509.3	11805.9
Psmf1	1489.31	1424.71	2081.05	8718.73	8993.8	8707.12
Clu	82236.9	66427.1	78082.8	21263.3	19435.9	20797.4
Dusp13	469.14	417.66	693.107	3492.21	3521.77	3709.43
Prss52	214.099	181.736	265.98	1359.14	1591.86	1270.34
Ace3	235.423	234.256	356.084	1801.71	1734.32	1963.46
1700056E22Rik	178.273	179.235	246.053	1106.41	1232.34	1209.39
Filip1	81.8863	72.5278	81.4401	525.685	570.945	504.31
AU015836	2384.94	2268.37	2215.34	642.504	581.12	647.716
Ildr2	738.683	633.576	396.804	10.1093	24.8728	15.5356
Olfml2b	1411.69	1147.11	1112.44	231.391	234.031	218.694
Pabpc2	5107.66	5531.28	5629.76	16170.4	16381	16449.8
Rangap1	2316.7	1951.58	2304.58	7657.25	7664.23	7637.55
Eef1d	3188.45	2853.59	4144.78	16531	16655.8	16386.5
Sema7a	5203.19	4280.81	4165.57	1154.71	1136.24	1117.37
Rpl10	3102.3	2536.8	2790.62	580.725	590.165	706.273
Wdfy1	384.695	385.981	475.645	1742.17	1873.38	1793.77
Tnfrsf21	816.304	765.293	735.56	125.805	132.278	152.966
Ttc23	364.223	380.146	346.553	1435.52	1511.59	1362.35
Mtfr1	1917.5	1930.74	2230.07	6844.02	6790.29	6841.65
2610318N02Rik	2929.14	2326.72	4086.73	20243.4	22712.3	21466.6
Gm5617	2386.64	2109.97	3289.66	14948.3	13993.2	14781.5
Dpysl3	1513.19	1299.66	1842.8	6874.34	7587.35	7311.3
Ift172	4583.93	4788.5	4681.94	13493.7	13451.7	14401.5
Fam187b	496.436	420.161	823.065	5141.16	5530.82	5022.78
Tnfrsf1a	2448.91	1944.08	1953.7	401.003	421.708	475.629
Pgrmc1	9149.94	7863.84	7229.97	2055.56	2064.45	2190.52
Oaz3	1974.65	1767.34	3514.92	22775.2	23157.8	22825.4
Gstm2	18496.9	13317.6	12990.6	2737.38	2730.36	3108.32
Fscb	564.674	619.404	992.876	5880.26	5733.19	5119.58
Vim	7094.25	5646.33	6756.06	1593.9	1449.41	1700.55
Prdx3	1624.08	1503.91	1479.78	384.154	402.488	407.511
Shbg	711.387	648.582	634.193	115.696	107.405	117.115
Ttll3	245.659	242.593	295.437	1196.27	1198.42	1383.86
Il4ra	641.443	562.715	493.839	61.7792	70.0962	71.7028
Tuba8	968.135	967.037	1446.86	6207.13	7303.57	6590.69
Akap4	5094.01	4783.5	7921.35	39284.9	40249.9	37365.5
Myo18b	273.807	271.771	370.812	1505.17	1723.01	1637.21
Ccdc136	10721.1	11321	13313.7	40623.8	41889.3	42786.3
Rab3il1	1713.64	1496.41	2306.31	9493.78	10081.4	9998.96
Actl7a	1000.55	898.677	1494.51	7061.93	7280.96	7477.41
Ecm1	1609.58	1209.63	1356.76	212.296	253.251	267.691
Igf2bp3	524.584	578.555	687.042	2490.26	2518.94	2455.82
Anxa5	1462.01	1207.13	1105.51	212.296	223.856	248.57
Foxo6	703.71	632.742	694.84	106.71	118.711	125.48
Trim47	1256.44	1077.08	1202.54	262.843	200.113	218.694
Selenop	9079.14	7617.92	5573.45	1190.65	1061.62	1291.85
Vwa3b	783.038	759.457	1176.55	5225.4	5535.34	5283.3
Ccdc150	445.257	438.501	615.999	2464.43	2894.29	2624.32
Arpc1b	3943.34	2884.44	2982.96	651.49	613.907	699.103
Gpi1	3230.24	2484.28	3272.33	11967.2	12519	12092.7
Gm30302	65.6796	84.1989	102.233	771.679	997.175	651.301
Apoh	81.8863	89.2008	135.156	780.665	772.189	770.806
Serping1	2616.1	2076.63	1841.07	363.936	295.082	402.731
Antxrl	324.986	340.964	500.77	2203.83	2348.22	2490.48
Gprasp1	1975.51	1860.71	1737.1	503.22	513.285	474.434
4930406D18Rik	52.8849	56.6884	77.1081	487.494	543.811	476.824
Lyzl6	282.337	237.591	353.485	1547.85	1519.5	1704.14
Trank1	5720.1	5392.9	5196.57	1609.63	1357.83	1616.9
Gsta4	3540.73	2783.57	3122.45	813.239	739.402	702.688
Dtx1	3324.07	2704.37	2684.06	724.502	713.398	731.369
Fam102a	5660.39	4957.73	4933.19	1491.69	1530.81	1606.14
Ctnna3	381.283	355.97	442.722	1657.93	1871.12	1608.53
Aldoart1	330.104	309.285	536.292	2781.19	2875.08	2846.6
Kif2c	1249.62	1286.33	1809.01	7084.39	7734.32	7110.53
5031439G07Rik	1139.58	1049.57	999.807	3440.54	3462.98	3419.03
Spz1	2179.37	2206.68	3744.51	19349.3	21020.9	18877
Marcks	1816.85	1837.37	1955.43	520.069	539.289	469.654
Egln1	1299.09	1242.98	1177.42	292.047	323.347	277.251
Actrt2	1566.08	1396.37	2406.81	11611.1	11837.2	11700.7
Ftl1	3505.76	3022.82	3934.25	798.637	629.735	787.536
Plb1	266.983	305.95	446.188	2191.48	2331.26	2084.16
Aard	8501.67	7328.64	8116.28	2522.84	2274.73	2464.19
Gm35339	208.128	203.411	265.113	1063.73	1089.88	1081.52
Gm9999	208.128	237.591	377.743	2345.36	2507.64	1945.54
Rnf151	1285.44	1131.27	1731.9	6751.91	7499.16	7423.63
Chd5	2631.45	2384.25	3603.29	13815	14714.6	15174.7
Tasp1	342.046	288.444	311.032	1228.85	1375.92	1270.34
Tceal9	1520.01	1452.22	1247.59	341.471	302.997	315.493
Glrx2	329.251	339.297	406.334	1574.81	1630.3	1420.91
Pgam2	2655.33	2779.4	3923.85	15000	15900.5	15625.2
Ell2	418.814	441.836	459.183	1578.18	1773.89	1571.49
Trim26	2158.9	2025.78	2215.34	623.409	556.247	625.01
Fhdc1	371.9	394.318	518.097	2065.67	2224.99	1955.1
Peli2	1029.55	887.84	1022.33	3284.41	3213.12	3402.3
Samd4	1659.9	1556.43	2510.78	10650.7	12011.3	11627.8
Mroh2a	2233.11	2519.3	2043.8	7717.91	7586.22	8230.29
Hydin	1697.43	1998.26	1707.64	5816.23	5998.88	6039.77
Rnf19b	6441.72	6446.63	6492.68	17247.6	18154.9	18890.1
Agt	42795	28916.1	21253.3	3650.59	3990.96	3940.07
Cep295nl	1352.83	1214.63	2194.55	10835	11812.3	11643.3
Allc	1119.97	1001.22	1723.24	8115.54	8442.07	8175.32
Usp44	852.129	900.345	1267.52	5140.03	5078.58	4946.3
Ubqln3	1308.47	1197.12	2025.61	9393.81	9692.5	9451.63
Ptms	2444.65	1885.72	2099.25	478.508	421.708	511.48
Usp25	1020.17	1078.75	1247.59	3916.8	4257.78	3863.59
Deup1	684.092	633.576	1079.51	5089.49	5310.35	5227.14
Rab12	1220.62	1078.75	1162.69	270.705	222.725	273.666
Kif21b	547.615	447.671	463.515	1814.06	2039.57	1908.49
Mllt6	3024.67	2530.14	2185.89	578.478	572.075	554.502
Fbxo39	227.746	260.1	363.881	1690.5	1923.12	1626.46
Fbxw10	1308.47	1520.58	1745.76	5791.52	5881.3	5868.88
1700014D04Rik	235.423	252.597	384.674	1762.39	1864.33	1958.68
Ccdc159	236.276	211.748	268.579	1034.52	1131.71	1044.47
Gpx4	7251.2	6846.79	8570.27	25732.7	25813.5	25541.7
Cd81	5993.91	4518.4	4585.77	1121.01	1057.1	1230.9
Prm3	133.065	84.1989	159.415	955.893	1171.28	991.889
Nr6a1	1219.76	1263.82	1507.51	4662.65	4662.53	4653.51
1700029F12Rik	2768.78	2991.14	3853.67	13063.5	13394	13863.7
Emb	1137.88	957.033	998.074	229.145	198.983	173.282
Col20a1	197.039	176.734	239.122	1040.14	1187.11	981.134
Llcfc1	494.73	498.524	797.939	3935.9	3732.06	3573.19
Chaf1a	1832.21	1887.39	1888.72	5263.59	5174.68	5333.5
Ankmy1	394.931	400.987	360.416	1387.22	1384.97	1527.27
Ppm1a	2445.5	2372.57	2747.3	7740.38	7807.81	7667.42
Hmox2	1858.65	1759.01	2390.35	8082.97	8171.86	8083.3
Fam71e1	1095.23	801.14	1501.44	7651.64	7849.64	7570.63
Fxyd1	2349.97	1540.59	1676.45	312.266	314.302	311.907
Rabepk	1200.15	991.213	1259.72	4081.92	4282.65	4235.25
Asb8	641.443	692.765	704.37	2191.48	2249.86	2143.91
Slc22a15	408.578	401.82	458.317	1591.66	1468.63	1583.44
Ccdc116	769.39	775.297	1043.13	3723.6	3680.05	4083.48
Ap2b1	6399.07	7001.01	6485.75	18166.5	18504.3	18782.6
Eef1g	3622.62	3358.79	3430.01	9753.26	9608.83	9544.84
Adam1b	761.713	877.836	966.884	3088.96	3340.88	3182.41
Dstn	2299.64	2246.69	2265.59	688.558	733.749	644.131
Ubtf	3144.09	2831.08	2896.32	953.647	902.206	929.747
Ubxn6	1132.76	1214.63	1328.17	3951.62	3850.77	3916.17
Tbc1d20	2827.64	2803.57	3015.88	8123.41	8115.33	7943.48
Bag5	4189.85	4344.16	5370.71	16241.2	17391.8	16700.8
Tepp	139.036	156.727	277.243	1578.18	1768.23	1710.11
Tmsb4x	3881.92	3518.85	4339.72	1154.71	1093.27	1061.2
Tmem53	874.307	757.79	1246.73	5423.09	5287.74	5349.03
Ccdc185	692.622	729.446	1113.3	4697.47	5338.62	4848.31
Lsr	1650.52	1321.34	1238.06	237.008	246.467	302.347
Fbxo44	301.103	342.631	406.334	1489.44	1564.73	1761.5
Pde1a	609.882	606.065	849.922	3124.91	3224.43	3137
Spata6	3530.49	3598.04	5014.63	17948.6	18472.6	17650.8
Fam71b	469.14	459.342	826.53	4268.38	5420.02	4422.87
Plcz1	406.873	426.83	732.961	3924.67	3858.68	3642.5
Ctsb	9286.42	7021.85	6123.6	1493.93	1513.85	1606.14
Cd74	1414.24	1182.12	1001.54	211.173	153.759	206.743
Gstm5	7432.03	7796.32	9432.32	29331.7	28326.8	27673.7
Rhbdf2	888.807	768.628	703.504	149.393	149.237	154.161
Aif1	493.024	436.834	797.939	3844.91	4313.18	4091.84
Sord	15549.9	17298.3	17944.5	49622.2	50695.4	48011
Stard10	2019.01	1757.34	2937.91	12315.4	12717.9	12718.9
Nup35	290.867	320.956	396.804	1477.09	1564.73	1431.67
Cited4	753.183	617.736	669.715	114.572	123.234	133.845
Efcab6	2329.49	2322.56	3242.01	11211.2	11610	11397.2
Vcam1	9639.55	8286.51	6088.08	1433.28	1236.86	1600.17
Ehbp1l1	1509.78	1565.6	1705.91	4725.55	4775.59	4659.49
Trp53tg5	138.183	118.379	216.596	1279.39	1605.43	1147.25
Emilin2	116.006	113.377	134.289	624.532	615.038	581.988
Klhdc3	4608.66	4247.46	4843.08	13399.4	12915.8	14078.9
Ralb	2096.63	1765.68	1963.23	535.794	538.158	560.477
Mmel1	638.031	577.721	912.302	3713.49	3645	4063.16
Gstm6	3370.13	2700.2	3017.61	844.691	769.928	695.518
B2m	2061.66	1594.78	1612.34	403.25	412.663	389.585
Il17ra	1028.7	800.306	805.737	155.01	174.11	156.551
Trim36	2995.67	3088.68	4144.78	13913.8	14970.1	13821.9
Fhad1	1261.56	1242.98	1807.28	6417.18	7130.59	7222.87
Rbm28	673.856	678.593	706.969	2234.16	2561.9	2190.52
Tmem50a	1116.55	962.035	1019.73	243.747	263.426	242.595
Apoc1	1160.91	832.819	641.124	74.1351	102.883	78.8731
Adam3	5575.94	6370.77	7147.67	21042	21830.4	21198.9
Lrrc74a	262.719	223.419	455.718	2736.26	2681.75	2486.89
1700019N19Rik	703.71	691.932	1114.17	4741.28	5193.9	4738.36
Saysd1	1170.29	1212.96	1470.25	4559.31	4644.44	4357.14
Syap1	1704.26	1623.95	1507.51	440.317	461.278	478.019
Lrrc36	436.727	486.019	573.546	1932	1900.51	2001.7
Ttll10	870.042	795.304	1481.52	7331.51	7824.77	7424.83
Fmn1	375.312	464.344	439.257	1551.22	1710.57	1596.58
Fkbpl	515.201	591.06	713.034	2412.76	2526.86	2494.06
Galntl5	733.565	830.318	1298.71	5986.97	6612.79	5822.27
Padi2	796.685	653.584	570.947	107.833	97.2302	80.0682
Hspa1l	383.842	382.646	708.702	3759.55	3886.95	3729.74
Fam205a1	97.24	86.6999	97.9014	517.822	488.412	497.14
Slc4a3	807.774	702.769	649.788	89.8607	135.67	108.749
Aldh2	15746.1	12134.6	11127	3003.59	2931.6	3278.01
Hsdl2	794.126	792.803	931.362	2713.79	2817.42	2753.39
Herpud2	1178.82	1083.75	1102.91	3217.01	3386.1	3267.26
Tent5b	329.251	282.608	379.476	1373.75	1351.05	1495
Grin2b	25.5895	24.1759	24.2587	281.938	267.948	264.105
Adgrg1	3620.91	2906.95	2912.78	870.526	754.1	816.217
Fam220a	947.663	782.8	1147.96	4244.79	4044.1	4088.26
Poll	758.301	743.618	815.267	2352.1	2339.18	2520.35
Lgals8	1395.48	1452.22	1505.77	4124.61	4491.81	4131.28
H2-Aa	506.671	483.518	471.313	88.7374	68.9656	66.9227
Irgc1	4903.79	4608.43	7569.59	31256.9	31083.1	31989
Lrrc18	1235.12	1152.94	2029.94	9470.19	9728.67	9100.29
Iqce	1132.76	1241.31	1398.34	4001.05	4306.39	4366.7
Mmp14	2651.07	2156.66	2036	581.848	544.941	579.598
Clip4	2407.12	2111.64	3153.64	10948.4	11759.2	11207.2
Pdia5	1738.38	1536.42	1602.81	485.248	445.45	475.629
Spata19	650.825	551.878	992.009	4435.75	5046.93	4568.67
4930562C15Rik	419.667	358.471	530.227	2065.67	1923.12	2042.34
Hsd17b11	1407.42	1137.94	966.018	204.433	158.282	211.523
Ccl27a	423.932	510.195	487.774	1679.27	1799.89	1633.63
Plxna2	238.835	251.763	191.471	1050.25	958.735	1007.42
Plbd1	263.572	275.105	288.506	1067.1	1254.95	1036.11
Drd4	1381.83	1152.11	1395.74	265.089	288.299	333.418
1700093K21Rik	236.276	274.272	424.528	2019.62	2221.6	1956.29
Tor1aip1	1417.66	1412.21	1367.15	4175.15	4610.52	3967.56
Glt1d1	465.728	519.365	616.865	2003.89	2046.36	2123.6
Erich3	682.386	737.782	1201.67	5339.97	6178.64	5546.21
Zmiz2	3103.15	2788.57	3121.58	8501.95	8587.92	9317.78
Dlec1	685.798	681.094	761.551	2208.33	2345.96	2546.65
Hmgcs2	9907.39	8889.24	7675.29	1837.65	1954.78	2439.09
Cldn11	7280.2	6044.81	5848.96	1932	1865.46	1745.96
Htatsf1	2390.06	2201.68	2243.93	757.076	677.22	719.419
Cdc14b	646.561	711.939	603.869	2303.8	2286.04	2071.02
Tmem131l	848.717	767.794	1049.19	3524.79	3327.31	3569.61
Rgs2	1756.29	1411.37	1228.53	235.884	249.859	154.161
Foxp4	1396.33	1105.42	1180.01	247.117	290.56	289.201
Axdnd1	1023.58	1257.98	1375.82	4429.01	4494.07	4514.89
Prdx2	3786.39	2964.47	3265.4	927.812	959.866	924.967
Mro	1841.59	1621.45	1671.25	490.864	515.546	516.26
Arhgef2	1942.24	1705.65	2474.39	8251.46	8642.18	8353.38
Ube2k	1063.67	906.18	1222.47	3861.76	3940.09	3960.39
Jam2	1432.16	1441.39	1346.36	434.701	416.055	407.511
Morf4l2	2973.5	2585.16	2657.2	794.144	698.701	846.094
Rsph14	49.473	39.1817	57.1813	371.799	390.051	353.734
Foxm1	1360.51	1349.68	1581.15	4662.65	4288.3	4718.05
Ttyh1	3753.12	3177.05	3286.19	1064.85	885.247	942.892
Spata21	3844.39	3318.77	5728.53	23701.9	24231.8	24202.1
Slc25a5	3278.01	2603.5	2554.1	761.569	726.965	717.028
1700003E16Rik	3241.33	3495.5	4704.46	15684.1	15913	16458.2
1700003F12Rik	1397.18	1153.77	2182.42	10434	10176.4	10352.7
Lgmn	5395.97	3945.68	3782.63	976.112	942.907	1025.35
Fem1b	2430.15	2361.74	2659.8	6903.55	6902.22	7148.77
Rundc3a	155.243	173.4	229.592	1206.38	921.426	1071.96
Fam135b	209.834	167.564	299.769	1438.89	1343.13	1582.24
Rbm4b	598.794	581.056	833.461	2964.28	2895.43	3046.18
Plod2	1197.59	1001.22	806.603	158.379	188.808	167.307
Ms4a14	1207.82	1212.96	2023.87	8918.67	9495.77	8427.47
Fam227a	124.535	144.222	186.272	776.172	899.945	807.852
Mroh2b	5659.54	7016.02	6711.87	19872.7	20313.2	20113.8
Catsperg1	910.985	1033.73	1238.06	3931.41	3855.29	4120.52
Ehd1	4337.41	4235.79	4577.97	11380.9	11976.3	12530.1
Ngly1	1410.83	1462.23	1767.42	5220.91	5096.67	5049.08
Polb	624.383	649.415	784.944	2441.96	2428.49	2339.9
Nfkb2	569.792	501.025	437.524	74.1351	71.2268	82.4583
Pcsk4	742.948	825.316	1040.53	3338.32	3460.72	3617.41
Ptgr1	2103.45	1698.98	1782.15	465.029	479.368	374.05
Fam20a	154.39	135.052	192.337	773.925	786.886	795.902
Slc35g3	266.983	255.931	411.532	1744.42	1677.79	1913.27
Gatm	6238.71	5683.84	5822.1	2108.36	2161.68	1961.07
Ccdc110	367.635	391.817	591.74	2344.24	2430.76	2462.99
Mea1	3289.95	3178.72	4302.46	13102.8	14055.4	13328.4
Scrt1	82.7393	95.87	108.298	599.82	522.33	500.725
Mroh5	130.506	158.394	228.725	1088.44	1022.05	1117.37
4932415D10Rik	1151.53	1498.07	1871.39	7410.14	6998.31	7274.25
Thegl	479.376	533.538	825.664	3439.42	3690.23	3539.73
Nup210l	1227.44	1429.71	1265.79	3953.87	4023.75	3822.96
H2-D1	2460	1756.51	1867.92	460.536	422.838	461.288
2610318M16Rik	155.243	167.564	198.402	827.842	728.096	816.217
Fam170b	694.328	544.375	933.962	3951.62	3741.1	3944.85
Tspan4	1218.91	914.517	854.254	135.914	124.364	185.232
Mospd4	440.139	408.49	577.012	1933.13	2322.22	2166.62
4930567H12Rik	47.767	40.0153	47.6511	324.622	362.917	322.663
P3h4	1002.25	861.163	819.599	186.461	184.285	217.499
Ccdc7a	348.87	351.801	432.325	1364.76	1490.11	1424.5
Taldo1	1723.88	1468.06	1527.43	462.783	396.835	429.022
Ywhab	4010.72	3619.72	3721.98	1351.28	1278.69	1325.31
Usp22	3218.3	2782.73	2455.33	781.788	739.402	776.781
Ltbp1	1763.11	1508.08	1109.84	241.501	222.725	276.056
Bspry	2373.85	2551.81	3055.74	8814.21	8669.32	8935.37
Gsto2	1375.86	1294.66	1731.9	5329.86	5619	5208.02
Catsper2	1652.23	1863.21	2100.98	6090.31	5945.74	6400.67
Fhl4	11630.4	12935	16403.2	50767.9	52062.3	51791
Clip1	1662.46	1587.27	1865.32	4907.52	5342.01	5458.98
Sel1l2	209.834	279.274	301.502	1250.19	1263.99	1135.29
Lpcat2b	465.728	468.513	848.19	4058.33	4160.55	4069.14
Ccsap	339.487	359.304	516.365	1961.21	2125.5	1915.66
D11Wsu47e	1180.53	1125.43	1714.57	6012.8	6568.69	6323
Zan	191.068	111.709	246.053	1400.7	1453.93	1609.73
Sdc4	2991.41	2354.23	2461.4	724.502	676.089	736.149
Adam23	923.78	782.8	579.611	79.7514	80.2715	117.115
Ctnna1	3738.62	2975.31	3348.57	1005.32	970.041	1021.77
Cptp	1173.7	1222.13	1490.18	4230.19	4419.45	4591.37
Ces1d	3011.03	2500.96	1796.01	433.578	353.873	440.972
Tmem114	1791.26	1510.58	1695.51	505.466	453.364	460.093
Hsd17b12	1703.41	1355.52	1291.78	354.95	323.347	291.592
AI429214	239.688	242.593	262.514	892.991	972.302	887.92
Lrrc23	576.616	625.239	705.236	2094.88	2047.49	2170.21
Tmc5	243.1	195.908	374.278	1845.51	1742.23	1806.91
Fam71d	839.334	756.123	1388.81	6330.69	6673.84	6055.3
Timp1	334.369	260.933	274.644	7.86281	5.65292	14.3406
Selenov	402.608	365.973	688.775	3195.67	3297.91	3372.42
Ctnnal1	2067.63	1758.17	1531.77	363.936	397.966	454.118
Rps4x	2227.14	1764.84	1449.46	376.292	344.828	364.489
Plekhh2	1074.76	883.672	824.797	3300.13	3140.76	3396.32
Atp6ap1	1872.3	1532.25	1472.85	407.743	405.88	438.582
Zfp451	2917.2	3026.99	3746.24	10515.9	10942.9	10719.6
C1qa	946.81	721.109	784.944	158.379	110.797	151.771
Gamt	1614.7	1249.64	1611.47	372.922	365.179	348.954
Gstm7	3608.11	2890.27	3159.7	932.305	904.467	1002.64
Map3k21	1828.79	1618.95	1287.45	345.964	317.694	365.684
St8sia3	151.831	167.564	254.717	1179.42	1060.49	1245.24
Nckap1l	486.2	395.985	505.102	1783.73	1754.67	1609.73
Serpina3c	2099.19	1686.48	1232.86	239.254	254.381	299.957
Isg20l2	510.936	531.87	728.629	2493.63	2451.11	2539.48
Nxf3	2352.52	2131.65	2176.36	707.653	754.1	744.515
Slc6a8	749.771	622.738	505.968	93.2305	99.4914	94.4087
Tex48	283.19	261.767	493.839	2454.32	2518.94	2263.42
Gm6665	819.716	636.91	603.003	126.928	123.234	113.529
Nr5a1	4175.35	2947.8	3002.89	784.035	797.062	761.245
Atl3	2570.04	2609.33	1902.58	9108.5	8886.39	8552.95
Gdpd1	489.612	570.218	654.986	2136.44	2193.33	2018.43
Vash2	639.737	657.752	919.233	3065.37	3176.94	3150.14
Spaca9	853.835	782.8	1253.66	4485.17	5267.39	4893.72
Prss39	1664.17	1491.4	2227.47	7371.95	7406.46	7686.54
Theg	346.311	270.103	588.275	3223.75	3075.19	3152.53
Gm42918	401.755	470.18	550.154	1815.19	1793.11	1796.16
Ica1	330.957	340.964	492.106	1808.45	1862.07	1763.89
Ppp4r1	2926.58	2623.5	2145.17	8724.35	9248.18	9063.24
Ppm1j	440.992	359.304	652.387	2882.28	2784.63	2778.49
Rnaseh2a	4349.36	4418.36	5326.53	14171	14134.6	14924.9
Cfap44	585.146	689.431	706.103	2096	2143.59	2129.57
Lamb2	5714.13	4334.16	3667.4	942.414	898.814	1050.45
Lrp10	2407.12	1900.73	2059.39	481.878	433.014	584.378
C1qtnf4	996.283	1203.79	1373.22	4404.3	4399.1	4168.33
1700030C12Rik	293.426	372.643	422.795	1523.14	1561.34	1472.3
Trim7	1294.83	1105.42	1131.5	338.101	302.997	315.493
Tmem191c	278.072	284.275	462.649	1902.8	2115.32	1913.27
Fam53c	1415.95	1381.36	1407.01	3614.65	4002.27	3922.15
Cntnap5b	198.745	220.918	363.881	1689.38	1756.93	1603.75
Abhd5	1034.67	1052.9	1352.42	3916.8	4266.82	4093.04
Asb17	285.749	283.442	535.425	2572.26	2809.5	2598.03
Gprasp2	1098.64	1044.57	1053.52	307.773	244.206	289.201
Usp50	360.811	275.105	552.753	2675.6	2581.12	2707.98
Zbbx	714.799	795.304	1222.47	4745.77	5195.03	4887.74
Mapk8ip2	1158.35	1155.44	1158.36	3243.97	3016.4	3323.43
Catsper1	284.896	259.266	480.843	2071.29	2390.05	2369.78
Cmtm3	960.458	740.283	723.43	125.805	146.976	167.307
Zmynd15	1226.59	1138.77	1667.79	5699.41	5300.18	6078.01
Pgk2	2860.9	3052.84	4417.69	15481.9	15657.5	15112.6
Inpp4a	575.763	472.681	591.74	1830.91	1994.35	1873.83
Pgam1	3653.32	3005.32	2775.89	852.553	786.886	904.651
St3gal5	2413.94	2232.52	2089.72	751.46	723.574	684.762
Lmo4	773.655	634.41	645.456	149.393	146.976	126.675
Lmnb2	875.16	875.335	1042.26	2910.36	2861.51	3144.17
Txn1	1212.09	926.188	886.311	183.091	180.893	223.474
1700030J22Rik	1733.26	1658.97	2394.68	7716.79	8068.98	7630.38
Hemgn	324.986	341.797	507.701	1936.5	2428.49	1982.58
Spta1	41.7961	25.8432	59.7805	431.331	413.794	400.341
Tex2	5727.78	6292.41	6043.89	15062.9	15303.6	15576.2
Hpgd	690.063	651.916	527.628	88.7374	118.711	112.334
Fbp1	5130.69	5295.36	5397.57	12787.2	13235.7	13108.5
Limd2	3946.75	4084.9	4743.45	12108.7	12260.1	12556.4
Il4i1	148.419	140.887	151.617	596.45	621.821	590.353
1700019D03Rik	575.763	541.04	1001.54	4409.91	4762.02	4485.01
Trim17	864.071	936.192	1412.21	5180.47	5586.22	5317.96
Aqp11	2495.83	2424.26	3514.05	11398.8	11256.1	11650.5
Psma6	2524.83	2345.9	2313.24	6686.76	6773.33	6131.79
Rbms1	545.056	484.352	524.162	1599.52	1542.12	1625.26
Aptx	712.24	666.922	804.004	2376.82	2446.58	2194.11
Ap2a1	3080.12	2812.74	2996.82	7719.03	8329.01	8967.64
Tescl	366.782	320.123	585.675	2431.86	2633.13	2596.84
Fabp3	15657.3	10073	9241.71	2133.07	1926.52	2314.81
Znhit2	1792.12	1749.84	2566.23	8303.13	8463.55	8715.48
Dcaf1	1712.79	1606.45	1702.44	4397.56	4557.38	4279.46
Sod3	3097.18	2613.5	2933.58	905.347	947.429	805.462
Zfp541	2979.47	3403.8	3380.63	8983.82	8602.61	9166.01
Kifap3	1601.05	1571.43	2086.25	6097.05	6310.92	6009.89
Maged2	1861.21	1722.33	1847.13	620.039	568.684	613.059
Igsf9	177.42	184.237	219.195	736.858	858.113	868.799
Marcksl1	5033.45	4339.99	5397.57	1633.22	1529.68	1590.61
Cemip	70.7975	64.1912	56.3149	397.634	351.612	396.756
Tcte1	1451.78	1433.88	1761.36	4818.78	4910.13	5541.43
Zdhhc19	174.008	145.056	279.842	1259.17	1381.57	1338.45
Mark4	2713.34	2299.21	2578.36	773.925	732.618	849.679
Bag1	2593.92	2374.24	2890.26	7614.57	8005.67	7420.05
Gstt4	786.45	745.285	1237.2	4908.64	4876.21	4565.08
Hgsnat	2541.03	1992.43	1851.46	562.753	509.893	522.236
Capza3	377.871	381.813	646.322	2682.34	2781.24	2627.91
Lkaaear1	290.014	280.941	502.503	2158.9	2444.32	2167.82
Got1l1	104.917	95.87	142.953	646.997	572.075	683.567
Kif27	1912.39	2094.97	2614.75	7476.41	7884.69	7657.86
Oat	3548.41	2916.95	2866	899.73	878.464	988.304
Hoga1	177.42	135.052	156.815	777.295	700.962	653.691
Fam131a	309.633	304.283	320.562	988.468	1016.39	1088.69
Wdtc1	4937.06	4803.51	5143.72	12282.8	12002.3	12371.1
Ttll6	1170.29	1333.84	1347.23	3715.74	3531.94	3747.67
Dnaaf1	8391.64	8682.49	10127.2	25334	25694.8	27326
Fam71a	297.691	400.987	557.085	2429.61	2988.13	2349.46
Kctd19	3991.96	4252.46	4172.5	10462	9967.23	10547.5
Dpysl4	1084.99	924.521	1122.83	270.705	193.33	229.449
Slc2a5	5746.54	6375.77	6786.38	16897.2	16979.1	17992.6
Rras2	1178.82	1027.06	1031	310.019	248.728	282.031
Gpt2	7548.89	6491.65	4052.94	870.526	1022.05	1087.49
Angel1	2941.94	3072.84	3369.37	8517.67	8093.85	8518.3
Hsd17b3	1819.41	1538.92	1296.98	313.389	325.608	393.171
BC048507	107.476	97.5373	139.488	654.86	742.794	556.892
Tmod1	51.1789	70.0268	57.1813	361.689	425.1	359.709
Lancl1	3762.5	3741.43	3995.76	9396.06	9440.38	9475.53
Sec14l1	3313.84	2996.15	3183.09	7997.6	7967.23	8296.02
Gpd1	2102.6	1837.37	1736.23	512.206	457.887	580.793
Litaf	1496.98	1122.1	1160.95	297.664	301.866	311.907
Gk2	3453.72	3988.19	4475.74	12431.1	12004.5	12221.7
Tmem184a	7102.78	5615.48	6650.36	2139.81	2026.01	2100.89
4930519H02Rik	39.2372	49.1855	46.7847	296.54	327.869	304.737
0610009L18Rik	343.752	310.952	341.355	1039.01	1092.14	1126.93
Ube2j1	2239.93	2326.72	3025.41	8696.27	9078.59	8545.78
Maged1	12640.3	10198.1	10837.6	3659.58	3265.13	3799.06
1700018B08Rik	771.949	741.951	1006.74	3008.09	2972.31	3221.85
Ass1	2854.93	2626.01	1920.77	491.987	512.155	607.084
Glb1l	788.156	882.004	756.353	2528.46	2420.58	2301.66
Lyz2	3064.77	1915.73	1697.25	323.499	348.22	378.83
Gipc3	1044.05	786.134	825.664	192.077	182.024	207.938
Tspyl2	1943.09	1658.13	1743.16	578.478	560.77	578.403
Hexim1	1670.14	1318	1556.89	416.729	418.316	442.168
Spaca3	337.781	294.279	447.92	1610.75	1526.29	1836.79
Tssk4	241.394	231.755	405.468	1665.79	1680.05	1883.39
Ttyh2	2667.28	2064.96	1884.38	524.562	541.55	571.233
Hook1	2022.42	2472.61	2872.06	8658.08	9318.27	8484.84
Pcolce	5790.9	4152.42	4119.65	1027.78	929.34	1214.17
Tnp2	12956.8	9262.71	18168.9	73957.6	88778	77865.7
Haspin	5131.54	5672.17	6535.13	17450.9	17218.8	16893.2
Spata33	1607.87	1549.76	2143.43	6445.26	6763.15	6184.37
G6pdx	1051.73	844.49	854.254	237.008	193.33	200.768
Tssk1	1220.62	1169.61	1894.78	6619.36	7097.81	6902.59
Cldn3	399.196	323.457	506.834	1695	1995.48	2033.97
Rac1	2053.13	1859.88	1766.56	600.943	620.691	638.155
Pkdcc	3881.92	2993.65	2618.21	545.904	570.945	768.415
Thop1	3853.77	3571.37	4198.5	10190.2	10676.1	11227.5
Sertad2	1482.48	1414.71	1434.73	3702.26	3622.39	3674.77
Bahd1	2454.88	2267.53	2161.63	731.241	726.965	819.802
Hdac11	156.949	148.39	204.467	725.625	749.577	770.806
Arsa	1746.91	1941.58	2169.42	5742.1	5590.74	5803.15
Phc1	2726.13	2831.92	3000.29	7210.2	7284.35	7889.7
Sesn2	3048.56	2708.54	2903.25	968.249	940.646	1067.18
Trim45	275.513	258.432	322.295	1014.3	1218.77	1061.2
Bag6	15584	15476.8	15192	35518.6	36650.1	38162.6
Spatc1l	501.554	399.32	704.37	2719.41	2660.26	2837.04
Cap2	282.337	288.444	439.257	1584.92	1866.59	1614.51
Drp2	674.709	622.738	541.49	135.914	131.148	136.235
Lrrc56	944.251	1145.44	1055.26	2976.64	3179.2	3224.24
1700129C05Rik	725.035	765.293	1145.36	3947.13	4453.37	3942.46
Gm7444	3178.21	3757.27	4199.36	11357.3	11839.5	11699.5
Eid3	2209.22	2374.24	2891.99	7621.31	8229.52	8139.47
Reep1	5731.19	4997.75	4908.06	1924.14	1780.67	1785.4
Zfp13	331.81	278.44	378.61	1205.26	1222.16	1288.26
Unc119	2402	1813.19	2353.96	597.574	578.859	619.035
4930488L21Rik	763.419	931.19	940.026	2683.47	2740.54	2705.59
R3hcc1	452.934	395.151	568.348	1815.19	1791.98	2005.29
Cst12	3540.73	2950.3	3274.93	999.7	1017.53	799.487
Hadh	3034.06	2641.84	2224.01	720.009	764.275	677.592
Ipo13	2401.14	2463.44	2423.28	5946.53	5926.52	6406.65
Ctsd	3863.16	2901.94	2844.34	822.225	715.66	874.775
Cnbd2	413.696	468.513	616.865	2048.82	2055.4	1977.8
Peg10	4280.26	3943.18	3280.13	1186.16	1113.63	1202.22
Sema6c	3955.28	3373.79	3174.43	1115.4	1016.39	1150.83
Ssr3	2709.92	2686.86	2191.95	786.281	797.062	788.731
1700019L13Rik	40.9431	45.8509	106.565	702.037	704.354	755.27
Amz2	2610.13	2711.87	2866	7192.23	7196.17	6671.95
Dnaja4	946.81	886.173	1465.05	5184.96	5422.28	5303.62
Sparc	28946	23013.8	21980.2	7280.96	6947.44	7973.36
Tmem35a	2320.96	1861.55	1434.73	383.031	391.182	396.756
Tulp2	4757.93	4489.22	6103.67	16604	17703.8	17349.7
Cd2ap	1806.62	1782.35	1513.57	531.301	540.419	524.626
Sh3gl2	1635.17	1359.69	1342.89	422.345	434.144	402.731
Coil	1673.55	1866.55	2088.85	5539.91	5738.84	5339.47
Xbp1	1061.96	964.536	1060.45	205.556	275.862	278.446
Styxl1	307.074	318.455	366.48	1142.35	1119.28	1063.59
Hsd3b6	12760.6	9342.74	8559.87	1547.85	1692.48	822.193
AU020206	694.328	631.909	603.003	134.791	107.405	155.356
Fam71e2	487.906	576.887	879.379	3546.13	3455.06	3340.16
Ppm1g	5971.73	6177.36	6045.63	13976.7	14578.9	14430.2
Slc16a1	1903.86	1947.41	1793.41	659.353	674.959	676.397
Ak7	580.028	631.075	559.684	1657.93	1823.63	1873.83
Slc16a7	1808.32	2017.44	2904.98	9685.86	10375.4	9651.2
Lrrc27	3089.5	3327.94	4148.25	11211.2	11632.6	11412.7
Prep	1326.39	1114.59	1110.7	312.266	323.347	354.929
Sufu	1246.21	1265.48	1737.1	5055.79	5293.39	5266.57
Clec12b	811.186	731.113	755.487	207.803	193.33	218.694
Efcab8	813.745	875.335	938.294	2449.83	2492.94	2402.05
1700013G24Rik	1259	1146.27	2173.76	8875.99	9081.98	9333.32
Aldh1a1	28110	21735	15809.8	4554.81	4514.42	4523.25
Gtf2a1l	1709.38	1897.39	2281.19	6259.92	6213.69	6344.51
Cfap43	2483.88	2894.44	3200.42	8633.37	8423.98	8647.36
Dhrs1	1262.41	1293.83	1102.04	3437.17	3342.01	3448.91
Efnb1	2193.87	1488.07	1201.67	271.829	223.856	273.666
C1qc	1002.25	793.637	732.961	111.203	127.756	180.452
Ier2	573.204	487.687	617.732	117.942	98.3608	118.31
Etnk2	3340.28	2619.34	2701.38	904.223	829.849	872.385
Kif9	2193.02	2357.57	3002.02	8491.84	8324.49	8517.1
Txnip	4647.05	5305.36	3998.36	1195.15	1394.01	1419.72
Alms1	1435.57	1623.12	1335.96	4427.89	4214.82	4081.09
Nol4	191.068	178.402	318.829	1290.62	1484.46	1328.89
Fam186a	198.745	195.908	276.376	1004.19	918.034	995.474
Prss37	266.13	331.794	562.283	2682.34	3028.83	2461.8
Agbl5	7449.09	7891.35	7853.77	18347.3	18333.5	19681.2
Nupr1l	623.53	546.042	919.233	3377.64	3213.12	3384.37
Ube2n	2432.71	2561.81	3388.43	9927.36	9673.28	9647.62
4933409G03Rik	527.996	605.232	700.904	2019.62	2401.36	2131.96
Mtf1	1356.24	1315.5	1374.95	3368.65	3355.57	3509.85
Hps4	498.142	540.207	531.093	1460.24	1550.03	1637.21
Ormdl3	5131.54	4128.25	4493.07	1597.27	1413.23	1393.43
Aldh1a7	1829.65	1518.08	1276.18	293.171	280.385	386
Jun	1139.58	967.037	1193.88	258.35	289.429	315.493
Syngr2	1177.97	972.039	1127.17	322.375	309.78	298.762
Abcd3	1930.3	1760.67	1536.1	477.385	548.333	503.115
4921539E11Rik	229.452	261.767	395.071	1532.12	1589.6	1471.1
Pcsk1n	1090.11	1022.06	1167.89	344.84	326.739	334.613
Col22a1	591.97	625.239	942.625	3214.77	3357.83	3226.63
Katnb1	2197.28	2025.78	2512.51	6508.16	6581.13	7492.95
Acot7	4926.83	4565.08	5703.4	13985.7	14781.3	14754.1
Trip6	663.62	486.019	493.839	58.4095	96.0996	81.2632
Dnajb3	2620.36	2602.66	3977.57	12842.2	13715.1	12796.6
Itga6	1477.37	1307.17	1048.32	325.745	306.388	292.787
Klf15	924.633	748.62	652.387	156.133	152.629	172.087
Fem1c	3240.48	3713.92	3501.92	9082.67	8810.64	8802.72
Ppp1r11	2151.22	2075.79	2823.54	8122.28	8557.39	7679.37
Adam25	105.77	105.874	173.277	741.351	756.361	702.688
Dyrk3	1366.48	1356.35	1783.88	5283.81	4750.71	5215.19
Morn2	713.946	688.597	892.375	2594.73	2935	2477.33
Kitl	2225.43	2065.79	1469.39	415.606	411.533	466.068
Ddi1	765.125	587.725	1013.67	3802.23	3603.17	3634.14
Acsbg1	23227.6	18140.3	14147.2	4170.66	3655.18	4501.74
Rnf139	1977.21	2248.36	3005.49	9416.28	9472.03	9053.68
Spag17	2752.57	3339.61	3146.71	8217.76	9238	8898.32
Cat	1084.14	892.008	806.603	215.666	197.852	234.229
Cfap52	980.93	1085.42	1118.5	3077.73	2809.5	3214.68
Rnf19a	4520.81	4818.51	5266.75	12284	12767.7	12546.8
Serpina5	9005.79	7415.34	5644.49	1682.64	1517.24	1854.71
Plpp6	255.895	226.753	259.049	832.335	841.154	953.648
Efcab9	197.892	169.231	320.562	1362.51	1373.66	1336.06
Dcun1d3	691.769	627.74	655.852	1815.19	1894.86	1779.43
Aass	339.487	283.442	324.028	47.1769	39.5704	45.4118
Tlnrd1	1031.26	851.993	877.647	233.638	245.337	262.91
Sun2	3173.95	2657.68	2550.63	875.019	932.732	889.115
Drc7	678.974	761.125	867.25	2382.43	2331.26	2539.48
Mgat4b	3580.82	2771.89	2902.39	922.195	825.326	965.598
Stat4	698.592	611.067	1128.03	4303.2	4560.78	4394.19
Bcat2	3187.59	2352.57	2542.84	794.144	702.093	762.44
Papolb	4021.81	4658.45	5309.2	14053.1	14439.8	13781.3
Rbp1	1182.23	718.608	780.612	119.065	157.151	141.016
Zmynd10	2274.9	2404.25	2385.15	5760.07	5633.7	6116.25
Mbnl1	1792.12	1710.65	1318.64	360.566	403.618	442.168
Plekhg5	1411.69	1150.44	1116.77	321.252	272.471	342.979
Homez	466.581	465.178	514.632	1361.39	1415.49	1447.2
Cfap61	586.852	570.218	698.305	1871.35	1882.42	1915.66
Zfp275	1887.65	1741.5	1314.3	394.264	393.443	430.217
Slc9c1	765.978	922.02	1024.07	2926.09	3128.33	2851.38
Pde4a	496.436	422.662	635.059	2133.07	1990.96	2488.09
Ccdc81	738.683	710.272	1178.28	4145.95	4143.59	4297.39
Timp2	19461.6	15693.5	12173.6	4076.31	3738.84	3857.61
Rfx3	285.749	296.78	304.967	942.414	905.598	918.991
Zfyve21	835.923	762.792	742.491	206.68	186.546	228.254
Git1	7453.36	6913.48	8817.19	22191.1	21859.8	23203
Fxyd6	2810.58	2350.9	2126.97	736.858	740.532	694.323
Fam167a	129.653	138.386	205.333	739.104	854.721	910.626
Dnajb2	2475.35	2343.4	2450.13	5697.17	5908.43	5888
Cgn	4659.84	4018.2	3536.58	1232.21	1180.33	1336.06
Mycbpap	1508.07	1574.77	2178.09	6279.02	6517.82	6973.1
Wdr31	924.633	828.651	1106.37	3094.58	3067.27	3010.32
Calr3	429.903	491.855	694.84	2298.19	2730.36	2390.09
Ctsl	17781.3	14959.9	16648.4	6372.25	5535.34	5898.75
Rasd1	1427.89	1048.73	1056.12	292.047	212.55	230.644
Samd1	533.114	511.863	646.322	122.435	115.32	125.48
Mipep	1626.64	1508.91	2055.06	5815.11	5645.01	5559.36
Tnip1	959.605	794.471	763.284	193.2	176.371	224.669
Dzip1	997.136	1072.91	1584.62	5098.47	5270.78	5278.52
Rfx1	1225.74	1133.77	1568.15	4577.28	4303	5021.59
Lpp	1132.76	969.538	840.392	3039.54	3319.39	3318.65
Yod1	257.601	283.442	311.032	951.4	1141.89	978.744
Bgn	2001.95	1618.12	1594.15	480.755	514.416	535.381
Trp53rkb	125.388	111.709	155.083	591.957	563.031	577.208
Gng12	2019.86	2063.29	1605.41	578.478	552.856	556.892
Tspan17	1429.6	1107.92	1173.95	322.375	358.395	332.223
Ccng1	997.136	978.708	719.098	211.173	194.46	199.573
Cdc34	1676.11	1627.29	2217.08	5943.16	6703.23	6360.04
Ywhah	3232.8	2739.38	2788.02	1018.8	916.904	1028.94
Sox6	904.161	1034.56	892.375	2539.69	2730.36	2858.55
Slc6a21	2707.37	2966.97	3578.16	9661.15	9065.02	9846
Asah1	2220.31	1994.93	1500.58	402.127	482.759	466.068
Ucp2	3131.3	2662.69	2829.61	959.263	842.285	1019.38
Galnt1	2738.93	2565.15	2178.95	841.321	733.749	748.1
1700016D06Rik	117.712	95.0364	165.479	713.269	672.697	672.812
Ldhb	8064.09	5878.08	6587.12	2165.64	2050.88	2035.17
Pck2	645.708	518.532	514.632	113.449	127.756	112.334
Adam30	512.642	584.39	638.525	1828.67	1703.79	1814.08
Acp7	475.964	400.987	348.286	55.0397	68.9656	68.1177
Spn-ps	314.75	289.277	427.127	1440.02	1425.67	1322.92
Ly6e	5735.45	3867.31	2558.43	539.164	517.807	642.935
Adam24	243.1	285.943	485.175	2060.06	2075.75	2051.9
Rfc2	1567.78	1444.72	1842.8	4650.29	4760.89	4927.18
Msl3l2	588.558	664.421	763.284	2081.4	2132.28	2091.33
Erich2	621.824	771.129	1017.13	3256.33	3691.36	3427.4
Cep128	2813.99	3442.98	3103.39	8342.44	8669.32	8364.14
Bpgm	822.275	829.484	871.582	2155.53	2156.02	2228.76
Shc2	1189.06	929.522	866.384	249.363	185.416	188.817
Gm41109	494.73	508.528	435.791	1432.15	1388.36	1442.42
Mmd2	4228.23	3747.27	3049.67	1094.05	1059.36	1105.42
Tgfb3	736.124	647.748	641.124	180.845	170.718	182.842
Fabp5	632.06	460.176	515.498	76.3816	96.0996	107.554
Idh1	4503.75	3913.16	2818.35	903.1	872.811	905.846
Stard6	748.065	924.521	1239.8	4357.12	5050.32	3997.43
Ldhd	915.25	689.431	527.628	115.696	84.7938	108.749
Zfp217	2629.74	2810.24	3041.87	7003.52	7271.92	7449.93
Gcnt3	93.828	111.709	125.626	485.248	500.849	488.774
Tekt5	548.468	732.78	989.41	3422.57	3778.41	3993.85
Gja1	4311.83	3590.54	3172.7	1078.33	1131.71	1147.25
Fbxo30	1874	2121.65	2218.81	5523.06	5538.73	5358.59
Rhou	1693.17	1413.04	1236.33	412.236	351.612	366.88
Ttc6	667.032	830.318	894.974	2617.19	2642.17	2507.21
Soat1	3570.58	3440.48	2747.3	926.688	956.474	1067.18
Gm2a	16464.3	14601.4	13581.4	5776.92	5377.06	5420.73
Anp32e	1253.88	1235.47	1122.83	368.429	407.01	338.198
Rtn1	496.436	549.377	562.283	1471.47	1600.91	1566.71
Dnajc5b	403.461	447.671	731.228	2802.53	3053.71	2648.22
Nudt18	2471.94	2663.52	3016.75	7269.73	7303.57	7355.52
Selenbp1	1801.5	1345.52	1277.92	339.224	360.656	387.195
Mapk6	5105.95	5554.63	5492.87	12982.6	12569.8	12575.5
Arpc5	1843.29	1694.82	1529.17	576.232	550.594	553.307
Odf3l1	251.63	186.738	370.812	1525.39	1486.72	1671.87
Cnih1	586.852	613.568	544.955	158.379	130.017	135.04
Zc2hc1c	352.282	408.49	458.317	1352.4	1303.56	1340.84
Lrrc37a	456.345	465.178	752.021	2673.36	2539.29	2868.11
Nrbp2	702.857	601.063	559.684	133.668	146.976	154.161
Gata1	1139.58	932.857	921.832	245.994	282.646	279.641
Tfam	483.641	507.694	720.831	2386.92	2855.86	2220.4
Actl10	34.9723	35.0134	84.9056	579.601	488.412	550.917
Mical2	1733.26	1486.4	1538.7	4045.98	4277	4241.22
Otud3	670.444	649.415	782.344	1979.18	2116.45	2276.57
Mpeg1	2332.91	2117.48	1333.36	390.894	341.436	371.66
Cct6b	1647.96	1955.75	2042.93	5273.7	5657.44	5172.16
Acaa2	3417.05	2486.79	2402.48	646.997	676.089	775.586
Fdft1	3785.54	3446.32	4005.29	9199.49	9436.98	9601.01
Crisp2	6974.84	8399.88	10377.5	29949.4	30723.6	28999
Creb3l1	1168.59	972.872	827.396	194.324	166.196	243.79
Ankrd36	2967.53	3237.91	3794.76	9558.93	9375.93	9402.63
Tst	1583.99	1229.64	1381.88	351.58	362.917	432.607
Acadsb	2110.28	1877.39	1412.21	443.687	468.062	421.852
Vdac1	2522.27	2106.64	1835.87	624.532	642.172	577.208
Dhrs7	1301.65	1135.43	927.031	272.952	283.777	293.982
Copz2	538.232	443.503	386.407	74.1351	58.7904	86.0434
Adam6a	205.569	281.775	379.476	1475.96	1704.92	1411.35
1700010B08Rik	576.616	684.429	811.802	2388.05	2266.82	2414
Sparcl1	3743.74	3296.26	2461.4	734.611	706.615	864.019
Gsta2	1206.12	857.828	818.733	213.419	200.113	170.892
Mvp	824.834	574.387	568.348	117.942	128.887	96.7988
Gm12462	469.14	551.878	517.231	1464.73	1468.63	1573.88
Ctsh	1281.18	932.023	726.896	174.105	134.539	170.892
Echs1	1687.2	1441.39	1169.62	387.524	340.306	354.929
Wbp2nl	312.191	309.285	483.442	1791.6	2055.4	1561.93
Mprip	6851.15	6717.57	7278.49	15727.9	16602.6	16299.3
Svop	52.8849	71.6941	79.7073	372.922	362.917	411.096
Dnah6	1192.47	1407.21	1137.56	3452.9	3525.16	3669.99
Actrt3	244.806	291.778	382.075	1322.08	1496.89	1217.75
Pea15a	2111.98	1662.3	1468.52	458.29	434.144	476.824
F11r	1869.74	1426.38	1503.18	479.631	466.931	429.022
Fank1	1779.32	1979.09	2217.08	5523.06	5675.53	5341.86
1700017G19Rik	243.953	295.947	285.907	927.812	994.914	875.97
Cacna1a	56.2968	62.5239	103.1	485.248	482.759	460.093
Rhpn2	1186.5	977.874	929.63	302.157	274.732	264.105
Elovl5	5317.49	4464.21	3625.82	1133.37	1230.08	1313.36
Cfap58	664.473	605.232	967.751	3045.15	3087.62	3226.63
Slc34a2	848.717	986.211	867.25	2489.14	2497.46	2368.58
Armh1	442.698	540.207	606.469	1828.67	1724.14	2043.53
Lrrc51	482.788	584.39	864.651	3059.76	2972.31	3421.42
Tbc1d2	105.77	101.706	128.225	491.987	456.756	491.164
Spata24	1949.06	1948.25	2816.61	8143.63	8330.14	8080.91
Lcp1	647.413	476.016	357.816	57.2862	59.9209	69.3127
Klf6	973.253	956.199	765.017	231.391	232.9	179.257
Ubxn10	2146.96	2463.44	2917.11	7651.64	7520.64	7953.04
Mdh1	2113.69	1673.97	1686.85	496.48	540.419	580.793
Mapk10	260.16	325.958	348.286	1062.6	1115.89	1077.93
Btnl10	1833.06	1583.94	1407.01	509.959	440.928	460.093
Iqub	719.064	811.144	1045.73	3190.05	2936.13	3024.66
Leprot	1123.38	999.549	1013.67	317.882	339.175	273.666
Cacna1h	3593.61	3848.97	3017.61	9879.06	9987.58	11436.6
Gfer	495.583	461.01	577.012	1505.17	1789.71	1702.94
Nr0b1	1491.01	1342.18	1366.29	499.85	466.931	495.945
Ttll9	600.499	590.226	948.69	3064.25	3157.72	3283.99
Wdr54	265.277	241.759	355.217	1105.29	1117.02	1203.41
Cdc42	3747.15	3487.17	3196.96	1216.49	1338.61	1301.41
M1ap	556.997	522.7	747.689	2112.85	2295.09	2206.06
Ppp1r32	697.739	684.429	1132.36	3859.52	3718.49	4206.57
Tbc1d2b	1054.29	840.322	539.757	97.7235	98.3608	130.26
Ints6l	385.548	401.82	442.722	90.984	82.5326	84.8484
Gm45861	1240.24	1512.25	1467.65	3825.82	3845.12	3893.46
Pfkp	1547.31	1764.01	1731.9	4198.74	4237.43	4495.77
Pudp	295.985	298.448	427.994	1377.12	1394.01	1294.24
Vwa1	1096.94	836.987	685.31	165.119	177.502	178.062
Jmjd6	800.95	696.933	871.582	2256.63	2301.87	2533.5
Asap1	2265.52	2161.66	2333.17	5296.16	5256.08	5504.39
Fam3b	64.8266	70.8605	106.565	420.099	515.546	510.285
Stx7	1021.02	872	820.465	249.363	260.034	260.52
Eva1c	230.305	218.417	335.29	1117.64	1149.8	1092.27
Furin	3273.75	2488.45	2038.6	569.492	540.419	660.861
Syce2	704.563	731.947	953.888	2632.92	2564.16	2648.22
Scd2	24334.7	20833.8	13897.7	4415.53	4182.03	4685.78
Zyx	3339.43	2515.13	2491.72	852.553	758.622	805.462
Gata4	2608.42	2074.13	1934.63	668.339	557.378	635.765
Samd4b	3362.46	3092.85	3332.11	7571.89	7631.44	8008.01
Ssx2ip	3192.71	3171.21	3712.45	8417.7	8875.08	8619.88
Fdxr	2508.62	2017.44	1792.55	513.329	416.055	586.768
Serpinb1a	608.176	461.843	347.42	50.5466	64.4433	66.9227
Btbd16	1027.84	1176.28	1585.48	4580.65	4914.65	4775.41
Noxo1	167.185	240.926	225.26	788.528	925.948	956.038
Adamts9	640.59	532.704	350.019	66.2723	67.835	66.9227
Arel1	1166.88	1197.96	988.544	3078.85	3008.48	3172.85
Ebp	1153.23	846.157	1007.6	244.87	214.811	274.861
Smap1	522.878	570.218	661.917	1692.75	1857.55	1951.51
Hspa4l	6927.07	7783.81	8313.82	19288.6	19913	19129.1
Arc	2402	2538.47	3018.48	7368.58	7166.77	7755.86
Gm597	86.1512	115.044	106.565	513.329	616.168	442.168
Tmco2	358.253	360.138	641.124	2550.92	2725.84	2249.08
Txndc8	185.097	169.231	341.355	1523.14	1456.19	1395.82
Cd36	2146.96	2086.63	1355.89	374.045	429.622	304.737
Chchd10	1458.6	1144.6	1702.44	329.115	335.783	384.805
Gm884	803.509	1028.73	1128.03	3336.08	3336.35	3107.12
Lmbr1l	1842.44	1754	2111.38	5054.66	4909	5362.18
Hdac6	4635.11	3759.77	3798.23	1434.4	1228.94	1381.47
Zfp37	435.021	474.348	714.767	2312.79	2811.76	2357.83
Wfdc1	840.187	696.1	964.285	212.296	208.027	193.598
Csl	1616.4	1628.12	2032.54	5018.72	4964.39	5203.24
Ptdss2	3065.62	3116.19	3598.96	8041.41	8469.2	8587.61
Odf3	455.493	547.71	830.862	2829.49	3067.27	2999.57
Itih2	1138.73	1158.78	949.557	335.854	307.519	333.418
Dgka	946.81	791.97	1154.02	3136.14	3569.25	3407.08
Hs6st1	1003.96	765.293	765.017	152.763	170.718	218.694
BC048671	334.369	315.121	613.4	2373.45	2564.16	2459.41
Phf7	14737.8	17356.6	17928.9	42728.8	43816.9	42400.3
Nab1	1268.38	1220.47	970.35	304.403	342.567	320.273
Adgrl1	5266.31	4501.72	3797.36	1438.89	1285.47	1428.08
Atp1a1	15240.2	12456.4	9775.41	3448.4	2931.6	3436.96
Pcmt1	2574.3	2616.83	2893.72	6544.11	6599.22	6370.8
Tpm4	759.154	659.419	579.611	95.477	144.715	148.186
Btd	591.117	491.855	481.709	116.819	127.756	119.505
Poc1b	492.171	496.857	644.589	1793.84	1698.14	1879.81
Tmem190	179.979	160.895	273.777	946.907	1059.36	993.084
Ndufa4	707.975	609.4	670.581	190.954	188.808	175.672
Gpc4	1804.91	1434.72	1272.72	411.113	397.966	419.462
Cd302	764.272	616.903	615.132	172.982	165.065	170.892
Amhr2	13861.8	11420.2	11801.9	4739.03	3932.17	4330.85
Pdgfra	2597.33	2451.77	1502.31	389.771	403.618	487.579
Oplah	1390.36	1218.8	992.009	3712.37	3883.56	3830.13
Zfp703	769.39	666.088	650.654	135.914	156.021	195.988
Cavin1	2041.19	1508.91	1230.26	357.196	312.041	360.904
Atp1b3	3373.54	3263.75	3871	9143.33	9100.07	8588.81
Sox8	1397.18	1116.26	1056.99	339.224	329	346.564
1700017N19Rik	273.807	277.606	503.369	1870.23	2100.62	1895.35
Pifo	330.957	374.31	482.576	1393.96	1433.58	1478.27
Nfe2l2	1277.77	1151.27	1039.66	261.719	292.821	363.294
AU021092	2392.62	1717.32	1312.57	278.568	376.484	331.028
Hipk4	635.472	508.528	867.25	2835.1	2726.97	3099.95
Smpd3	384.695	335.962	536.292	1716.34	1637.09	1775.84
Birc3	513.495	456.008	318.829	65.149	64.4433	64.5326
Btg2	508.377	368.474	389.873	64.0257	81.402	74.0929
Ankrd9	255.042	225.92	405.468	1405.2	1472.02	1668.29
4930505A04Rik	220.069	252.597	413.265	1574.81	1817.98	1477.08
Cited1	2222.02	1625.62	1957.16	576.232	582.251	598.719
D7Ertd443e	426.491	371.809	607.335	1887.07	1955.91	2014.85
Rbm3	939.133	866.165	806.603	277.445	273.601	266.496
Tbata	634.619	637.744	1119.37	3966.23	3942.35	4021.33
Cers2	1582.28	1298.83	1303.91	439.194	440.928	463.678
Tgm2	3091.21	2145.82	1556.03	380.785	373.093	440.972
Sgms2	535.673	545.209	680.111	1726.45	1816.85	1835.59
Cfap206	4673.49	5041.93	6078.55	15020.2	14649	14521
Dgat2	1613.84	1578.1	2191.95	5807.25	5781.81	5963.29
Dcaf5	2248.46	1989.93	2152.1	5001.87	5546.64	5335.89
Pla2g6	3744.59	3646.4	4117.92	9180.39	8971.18	9788.63
Egr1	483.641	671.09	648.055	123.558	109.667	139.821
Zfp39	994.577	1003.72	1233.73	3106.93	2983.61	3046.18
Spa17	1436.42	1550.59	2345.3	7462.93	8421.72	6940.84
Agpat4	1632.61	1237.14	1646.13	439.194	437.536	443.363
Map2k4	1090.11	993.714	1015.4	335.854	313.172	366.88
Eid1	602.205	599.396	551.02	165.119	131.148	113.529
Srpk2	3367.57	3573.03	3819.89	8491.84	8875.08	8327.09
Tkt	2949.61	2225.02	1838.47	506.59	460.148	607.084
Sulf2	2752.57	2122.48	1933.77	639.134	620.691	675.202
Phyh	578.322	579.388	500.77	143.777	125.495	149.381
Zfp438	620.971	643.58	717.366	1876.97	1720.75	1792.57
Riiad1	212.393	297.614	354.351	1242.32	1226.68	1197.44
Trim69	633.766	745.285	875.914	2413.88	2325.61	2365
4930442L01Rik	187.656	168.398	297.17	1060.36	1092.14	1071.96
Ttc39a	595.382	521.866	868.116	2669.99	2771.06	2860.94
Bcl3	312.191	223.419	272.911	32.5745	23.7423	35.8514
Oscp1	2489.86	2589.32	3196.96	7575.26	7975.14	7774.98
Serpina3n	2293.67	1453.06	903.638	28.0815	32.7869	15.5356
4930478P22Rik	53.7379	55.0211	91.8367	433.578	409.271	386
Cebpd	508.377	395.151	405.468	78.6281	90.4467	93.2137
Nsun7	936.574	1024.56	1354.16	3726.97	3711.71	3669.99
Socs7	3716.44	3894.82	3414.42	8600.79	8702.1	8705.92
Ubtd1	2204.11	2220.02	2831.34	6937.25	6820.81	7478.61
Atp6ap1l	418.814	425.996	485.175	1242.32	1236.86	1320.53
Ttll7	585.146	481.017	761.551	2401.53	2339.18	2219.2
Igfbp7	4006.46	2884.44	3164.03	1022.17	928.209	1064.79
Slc44a2	4411.62	3597.21	3456	1317.58	1215.38	1351.6
Pard6a	302.809	275.939	324.028	939.044	875.072	954.843
Cyb5r1	1830.5	1458.06	1465.92	499.85	456.756	518.651
Ttc23l	334.369	375.144	617.732	2172.38	2270.21	2185.74
St3gal4	1308.47	1104.59	1015.4	299.91	356.134	334.613
Cyp27a1	732.712	600.23	499.037	126.928	114.189	138.625
Coro2a	1188.2	1114.59	1166.15	2702.56	3019.79	3079.64
Kcnu1	355.694	327.625	510.3	1556.84	1595.25	1569.1
Kif21a	2503.5	2274.2	1867.92	732.365	673.828	693.127
Dnah1	2510.33	2842.75	2360.9	6414.93	6610.52	7116.51
Rab11fip5	5727.78	5762.21	4817.96	13841.9	13459.6	14605.9
Arhgap31	2222.02	1894.89	1383.61	444.81	401.357	463.678
Slc3a2	9594.34	7668.77	6841.83	2540.81	2615.04	2586.08
Gm49461	293.426	327.625	358.683	1022.17	1009.61	964.403
Slc7a8	6567.11	4881.03	3371.1	871.649	884.117	1083.91
Mroh8	1659.05	1913.23	1836.73	4585.14	4281.52	4630.81
Wipf3	3596.17	3013.65	2742.1	1042.38	977.955	1085.1
Abcc3	720.77	711.106	716.499	1754.53	1806.67	1745.96
Gnas	957.899	743.618	682.71	202.187	158.282	186.427
Sphk1	347.164	286.776	276.376	53.9164	32.7869	39.4366
4933402J07Rik	741.242	596.061	1239.8	4598.62	5058.23	4675.03
Psme4	5861.69	6774.26	5638.43	15055	15502.6	15022.9
Eif4e	1788.7	1832.37	1971.89	4669.39	5013.01	4346.39
Zfp474	367.635	325.124	615.132	2283.58	2152.63	2268.2
Plxnc1	2038.63	2088.3	1569.02	590.834	569.814	597.524
Stambpl1	215.804	176.734	275.51	915.456	862.636	917.796
Penk	554.438	591.893	765.883	2133.07	1988.7	2120.01
Rap1b	2392.62	2232.52	1918.17	793.021	743.924	715.833
Fzd7	588.558	506.861	432.325	102.217	84.7938	118.31
Abi1	1235.12	1137.1	1099.44	424.592	392.313	384.805
Rab3b	563.821	444.337	507.701	126.928	97.2302	88.4335
Pkdrej	748.065	926.188	819.599	2359.97	2200.12	2347.07
Tmem176b	4029.49	2875.27	2386.89	518.946	487.282	749.295
Pgbd5	3210.63	2408.42	1666.92	475.138	443.189	505.505
Camsap1	4798.88	5169.48	4786.77	10848.4	10982.5	11201.2
Dynlt3	717.358	781.966	730.361	243.747	234.031	233.034
Tsnaxip1	1710.23	1885.72	2356.56	5833.08	6189.95	5999.14
Tmem120a	1131.05	1184.62	1214.67	2837.35	2725.84	2829.87
Dmrta1	1214.65	1146.27	1019.73	385.278	341.436	376.44
Ddx20	1890.21	2102.47	2587.89	6810.32	6355.01	6511.81
Ggnbp1	6614.88	7131.06	7936.07	17922.7	17460.7	17512.2
Pld3	8679.95	6174.03	5994.51	1953.35	1967.22	2112.84
Nt5c3	816.304	852.826	870.716	287.554	246.467	218.694
Cfap126	432.462	408.49	644.589	1900.55	2018.09	2025.61
Fndc11	617.559	610.234	1083.85	3783.14	3572.65	4444.38
Tes	464.875	467.679	706.969	2042.08	2217.08	2145.11
Kdm4d	973.253	1051.24	1059.59	2690.2	2419.45	2636.27
Gm31166	319.868	338.463	442.722	1208.63	1254.95	1326.5
Slc27a1	2493.27	2011.6	1920.77	691.927	645.563	726.589
Hspb1	1825.38	1498.91	1741.43	503.22	439.797	585.573
Hsd17b10	732.712	628.574	624.663	168.489	177.502	200.768
Cd47	1206.12	1082.08	783.211	241.501	238.553	248.57
Adam18	758.301	913.683	1010.2	2626.18	2573.21	2661.37
Stkld1	1118.26	1209.63	1280.52	2946.31	2925.95	2969.69
Fhl1	803.509	736.115	767.616	224.652	240.814	260.52
Ints3	2495.83	2312.55	2055.06	875.019	768.797	777.976
D1Pas1	2778.16	3255.41	3300.06	7667.36	7724.15	7730.76
Asb1	1092.67	1123.76	1013.67	2565.52	2808.37	2643.44
4931408C20Rik	41.7961	51.6865	91.8367	506.59	567.553	396.756
Cers6	1015.05	962.869	688.775	216.789	210.289	212.718
Slc14a2	117.712	107.541	135.156	460.536	511.024	455.313
Rnf13	1108.02	1129.6	1003.27	388.648	359.526	376.44
Rusc2	914.397	1006.22	927.031	2319.53	2279.26	2416.39
Nme8	684.092	833.652	1051.79	2903.62	3251.56	2995.98
Ccdc96	1588.25	1698.15	2216.21	5516.32	5730.93	6128.2
Ush2a	268.689	333.461	283.307	913.209	899.945	963.208
Ptma	4345.94	3596.38	4025.22	1577.06	1514.98	1559.54
Spaca7	140.742	138.386	236.523	795.267	948.56	907.041
Rhoc	395.784	326.792	280.708	57.2862	54.268	53.7771
Twf2	867.483	671.09	718.232	215.666	203.505	198.378
Creb3l4	908.426	841.989	1457.26	4557.06	4734.89	4758.68
Slc30a3	1111.44	1164.61	1419.14	3434.93	3438.11	3398.71
Rorc	403.461	334.295	321.428	69.642	37.3093	45.4118
Ywhag	3670.38	2946.96	2627.74	857.046	871.68	1018.18
Dennd6b	194.48	217.583	274.644	815.486	863.766	812.632
Nono	1781.03	1469.73	1452.06	504.343	440.928	537.771
Nfkbib	900.749	812.811	1003.27	2382.43	2507.64	2412.8
Gm11639	263.572	391.817	291.105	1265.91	1232.34	1099.44
Cyb5a	1137.03	958.7	1134.96	359.443	297.344	342.979
Prdx6b	1781.03	2289.21	2684.06	7311.29	7923.13	7317.27
Appl2	2737.22	2314.22	2034.27	779.542	762.014	782.756
Spata48	142.448	129.216	265.113	1023.29	1107.97	1126.93
Mroh4	7539.51	8442.4	7637.17	17799.2	17900.5	19197.2
Oser1	972.4	836.153	1132.36	2981.13	2819.68	2905.16
Cers5	1548.16	1416.38	1304.77	524.562	499.718	474.434
Sox5	684.945	612.735	983.345	2996.85	2785.76	3349.72
Slco6b1	180.832	205.912	233.924	813.239	728.096	678.787
Abcf2	2587.95	2724.38	2800.15	5937.55	6212.56	6407.84
Spout1	1172	1107.92	1343.76	3222.63	3068.4	3129.83
Adh1	646.561	479.35	414.131	98.8468	74.6185	95.6038
Rsbn1	1093.52	1009.55	1183.48	2775.57	2690.79	2772.51
Ankrd42	1822.82	2051.62	2559.3	6458.74	6481.64	6498.67
Junb	786.45	502.692	596.938	116.819	120.972	138.625
Runx2	17.9126	22.5086	18.1941	166.242	182.024	198.378
Vasp	533.114	436	426.261	1435.52	1530.81	1322.92
Ldhc	23194.3	24053.4	31118.8	74550.7	77693.7	74128.8
Ms4a13	413.696	446.838	637.658	1927.51	1948	1790.18
Bcap31	1104.61	905.347	1133.23	331.361	256.643	301.152
Rhob	3585.94	2694.36	2890.26	915.456	851.33	1056.42
Usp2	3696.82	4033.21	5137.66	12909.6	12479.4	13049.9
Rnf126	4853.47	4760.99	5498.07	11551.6	12512.2	12888.6
Adgb	377.018	385.147	598.671	1970.2	1753.54	1895.35
Ndfip1	3291.66	3281.26	3198.69	1426.54	1444.89	1425.69
Tmco5	637.178	651.916	1191.28	4143.7	4635.39	4081.09
Trp53	916.103	892.842	1074.32	317.882	291.691	308.322
B4galt1	1819.41	1761.51	1267.52	438.071	382.137	466.068
Idh2	847.011	709.438	544.955	140.407	122.103	163.721
Tex33	1183.09	1195.46	2030.8	6347.54	6968.92	6447.28
Ccdc63	763.419	770.295	1330.77	4286.36	4382.14	4492.18
Kcnd3	918.662	820.314	729.495	208.926	180.893	250.96
Cpq	1589.11	1357.19	1211.2	462.783	400.227	382.415
Rpgrip1	1653.93	2137.48	2243.93	5798.26	6124.37	5812.71
Cfap69	1190.76	1468.06	1891.32	5345.59	5981.92	5234.31
Armc12	726.741	669.423	1180.01	3843.79	3845.12	3751.25
Rps6ka3	905.014	904.513	756.353	242.624	278.124	258.13
Suclg2	1051.73	913.683	773.681	210.049	264.557	246.18
Spata46	426.491	370.142	694.84	2407.14	2382.14	2367.39
Gba2	1412.54	1316.34	1263.19	3263.07	3105.71	3494.32
Ube2d2b	1628.34	1867.38	2185.89	5299.53	5474.29	5280.91
Ccna1	934.869	910.348	1265.79	3255.2	3243.65	3415.45
Klf5	74.2095	78.3633	102.233	389.771	382.137	491.164
Rsph6a	2745.75	2942.79	3208.22	6851.88	7310.36	7580.19
Ccdc87	665.326	681.094	791.008	1832.03	1935.56	2004.09
Amy1	1527.69	1248.81	974.682	322.375	235.161	284.421
Gstm2-ps1	487.906	345.966	324.894	62.9025	67.835	57.3623
Sox30	1392.92	1602.28	1945.03	4792.94	5247.04	4912.84
Csdc2	1084.14	788.635	723.43	199.94	144.715	197.183
BC049715	335.222	387.648	570.947	1799.46	1777.28	1815.28
Rsph10b	224.334	260.1	397.67	1274.9	1430.19	1337.26
4931428F04Rik	333.516	390.149	588.275	1811.82	1955.91	2032.78
Ephx1	10885.8	7501.2	6914.61	2112.85	2177.5	2419.97
Cst3	9293.24	6487.48	7335.67	2395.91	2382.14	2577.72
Sgf29	789.862	616.903	1153.16	3742.7	3994.35	3744.08
Cpt1c	698.592	633.576	787.543	1854.5	1992.09	2035.17
Cfap65	2402.85	2843.59	2636.41	6291.37	6341.45	6274
4933427I04Rik	193.627	259.266	331.825	1074.96	1137.37	1091.08
Agtpbp1	2094.92	2418.43	2449.27	5525.31	5778.41	5620.31
Osbpl11	2223.72	2073.29	1925.97	773.925	766.536	841.313
Twf1	1236.82	1159.61	1076.91	427.962	381.007	406.316
1500009L16Rik	750.624	595.228	680.978	199.94	149.237	156.551
Spata31	444.404	504.36	827.396	2855.32	2680.61	2901.57
Adh5	2417.35	1849.04	1707.64	522.315	539.289	626.205
mt-Nd5	32215.4	32520.8	43083.5	12250.3	12593.6	11024.3
Grn	2656.19	1864.05	1736.23	509.959	474.845	581.988
Smim10l2a	1072.2	931.19	842.991	280.815	274.732	308.322
Fxr1	4044.84	4711.8	5399.3	12866.9	13586.2	12680.6
Crtc3	1474.81	1274.65	1189.54	392.017	430.752	458.898
Zfp646	4749.4	4647.61	4328.45	10453	9875.65	10468.6
Pxk	510.083	502.692	408.933	1328.82	1431.32	1392.23
Aqp2	924.633	694.432	563.149	97.7235	152.629	132.65
Rarres1	759.154	575.22	538.891	103.34	118.711	154.161
Sat2	359.106	337.629	336.157	79.7514	66.7045	77.6781
Pdilt	351.429	386.815	648.055	2230.79	2108.54	2331.54
Pde4dip	1632.61	1675.64	1920.77	4344.76	4169.59	4373.87
Acadm	1552.43	1424.71	1056.12	330.238	338.045	390.78
Frat1	1016.75	1022.06	1733.63	5325.37	5632.57	5560.56
Wdr82	2883.08	2594.33	2502.12	1062.6	1026.57	1093.47
Ydjc	109.182	136.719	150.751	485.248	547.203	543.747
Tns3	2538.48	1949.91	1556.03	511.083	511.024	515.065
Diaph2	1307.62	1327.17	967.751	333.608	341.436	353.734
Spata31d1d	417.961	584.39	778.879	2521.72	2576.6	2850.19
Psen2	616.706	480.184	421.929	97.7235	102.883	113.529
Krt88	249.924	199.243	409.799	1504.04	1483.33	1643.19
Mlxipl	389.813	343.465	357.816	70.7653	87.055	81.2632
Iqch	1161.76	1305.5	1594.15	3870.75	4018.1	4009.38
Kcnj6	61.4147	54.1874	77.9745	392.017	293.952	394.366
Ttc16	568.939	737.782	888.043	2595.85	2496.33	2569.35
Tmem144	553.585	551.044	698.305	1697.24	1805.54	1763.89
Dcst2	270.395	234.256	440.123	1580.43	1434.71	1765.08
Ccdc13	1463.72	1593.94	1769.16	3961.73	4078.02	4441.99
Dab2	693.475	586.058	443.588	113.449	107.405	126.675
Acadl	1942.24	1712.32	1328.17	457.166	417.185	500.725
Tgfb1	964.723	756.123	802.271	233.638	238.553	262.91
Dnajb13	653.384	659.419	1124.57	3634.87	3650.66	3555.27
4930563J15Rik	35.8253	46.6845	66.7115	331.361	288.299	332.223
Axl	4374.95	3465.49	2959.57	1113.15	1052.57	1100.64
Proca1	398.343	315.121	703.504	2639.66	2932.73	2767.73
Rasl12	451.228	410.157	475.645	113.449	114.189	115.92
Rps6ka1	435.021	395.985	484.308	1198.52	1309.22	1431.67
C2	639.737	513.53	479.11	120.189	116.45	142.211
Hspd1	2651.07	2753.55	2274.26	840.198	880.725	1000.25
Prkar2b	540.791	616.069	577.012	152.763	178.632	164.917
Vwa5b1	330.104	340.13	524.162	1618.62	1603.17	1555.95
Lrrc73	514.348	460.176	609.068	1535.49	1546.64	1651.56
Zdhhc11	104.064	79.197	158.548	615.546	616.168	653.691
Zbtb42	653.384	710.272	599.538	1670.29	1761.45	1912.08
Fa2h	715.652	736.949	933.095	2348.73	2229.51	2471.36
Zfyve1	1589.11	1449.72	1470.25	3411.34	3516.12	3474
Pmis2	138.183	159.228	213.997	702.037	725.835	658.471
Phyhipl	1501.25	1544.76	2366.09	6803.58	6824.2	6613.39
Fndc5	2063.36	1685.65	1737.1	659.353	517.807	592.743
Calu	2905.26	2736.05	2073.26	810.993	797.062	822.193
Inava	218.363	181.736	232.191	699.79	685.134	805.462
Ccnk	5079.51	5355.38	5629.76	11501	12329	12202.6
Efhc1	1702.55	1866.55	2513.38	6499.17	6428.5	6872.72
Serinc1	3202.1	2779.4	2517.71	986.221	1050.31	1049.25
Dnajb14	1263.27	1346.35	1505.77	3374.27	3369.14	3408.28
Hmgcl	711.387	561.048	495.571	139.284	137.931	135.04
Prkag2	1643.7	1853.21	1873.12	4143.7	4235.17	4394.19
Peg3	697.739	733.614	554.486	178.598	153.759	180.452
Csf1r	1612.14	1257.98	890.642	253.856	226.117	280.836
Fyn	3094.62	2497.62	2451	967.126	948.56	848.484
Ak8	1278.62	1368.02	1933.77	5108.58	5238	5285.69
Asrgl1	7344.18	8156.46	9709.56	22100.1	23040.2	22500.4
Gramd1a	1625.78	1328.01	1524.84	484.125	495.196	555.697
Spaca1	637.178	647.748	965.151	2577.88	2819.68	2886.04
Nt5e	1672.7	1527.25	1011.94	343.717	330.131	305.932
4930556J02Rik	27.2954	20.8413	25.1251	194.324	201.244	175.672
Sun3	144.154	168.398	281.575	1052.49	1018.66	1018.18
Armc3	1398.89	1501.41	1762.22	3947.13	4152.63	4144.42
Amotl1	881.131	752.788	675.779	2186.98	2166.2	2532.31
Zdhhc5	4777.55	5278.69	5128.13	11197.8	10926	11605.1
Cxcl12	1758.85	1337.18	968.617	254.98	295.082	295.177
Cdv3	3052.82	2965.3	3676.93	8108.8	8561.91	8188.46
Adam10	2339.73	2252.53	1740.56	678.448	538.158	660.861
Rock2	1676.11	1638.13	1296.11	505.466	517.807	492.36
Nampt	1136.17	1191.29	998.94	397.634	365.179	382.415
Dbi	1313.59	1046.23	992.009	356.073	308.649	327.443
Ptch2	198.745	196.742	163.747	629.025	589.034	665.641
Ppib	700.298	718.608	760.685	231.391	179.763	231.839
Rhcg	279.778	314.287	354.351	1023.29	916.904	1125.73
Sclt1	746.359	868.666	1172.22	3155.23	3432.45	3246.94
Spag16	1055.14	1283.82	1193.88	2922.72	2974.57	3054.54
Serpinf1	693.475	484.352	443.588	101.093	88.1855	113.529
Spin1	2566.62	2384.25	1935.5	813.239	766.536	736.149
Ubxn8	473.405	490.188	544.955	1281.64	1354.44	1352.79
Slc7a4	2341.44	1916.57	1716.31	664.969	593.557	646.521
Lrriq4	205.569	170.065	337.023	1265.91	1143.02	1284.68
Vamp8	542.497	425.163	381.209	86.4909	98.3608	95.6038
Prmt7	1710.23	1608.12	1758.76	3789.87	3795.37	4001.02
Clba1	752.33	692.765	912.302	2274.6	2208.03	2204.86
Prss21	426.491	451.84	595.206	1589.41	1519.5	1728.04
Spsb3	238.835	242.593	190.604	791.897	690.787	829.363
Tmc7	1375.86	1178.78	1602.81	3883.11	3877.9	4003.41
Ubqln2	1696.58	1499.74	1239.8	450.427	466.931	479.214
Clic1	1522.57	1115.43	1382.75	418.976	374.223	424.242
Prr12	1447.51	1192.96	1195.61	426.838	332.392	413.486
Tspo	625.236	482.685	455.718	86.4909	122.103	115.92
Psd3	697.739	785.301	729.495	1842.14	1995.48	1784.21
Zfp574	4294.77	4264.97	4947.05	10759.7	10221.6	10820
Ggn	4203.5	4500.06	5511.93	12453.6	12656.9	12961.5
Tacc2	754.036	725.278	719.965	237.008	206.897	255.74
Hspa8	15185.6	12684	14849.8	5800.51	5671.01	6109.08
Irak1	635.472	601.063	415.864	113.449	119.842	108.749
Wdr62	7037.1	7302.8	7761.93	16830.9	16006.8	18379.8
1700018A04Rik	81.8863	74.1951	94.4358	397.634	333.522	364.489
Tspan31	628.648	551.878	518.964	133.668	153.759	167.307
Snhg11	261.013	231.755	260.781	23.5884	44.0928	35.8514
Irf2bpl	1188.2	828.651	765.017	228.022	154.89	187.622
Igf1r	2198.99	1868.22	1352.42	479.631	464.67	460.093
Jag1	266.13	238.425	167.212	852.553	975.694	856.849
Tfe3	1369.89	1190.46	1117.63	442.564	409.271	417.072
Ryk	923.78	875.335	976.414	286.431	297.344	344.174
Pip5k1b	879.425	806.976	693.973	254.98	228.378	233.034
Retsat	1581.43	1208.8	1116.77	352.703	329	399.146
Ankrd61	609.882	481.017	933.095	2889.02	3230.08	3364.06
Wdr66	958.752	1075.41	1072.58	2431.86	2471.46	2608.79
Pla2g2c	418.814	415.159	537.158	1457.99	1317.13	1391.04
Cd99l2	956.193	812.811	693.973	234.761	236.292	215.109
Toporsl	783.891	999.549	1082.98	2853.08	2821.94	2753.39
Wls	537.379	383.48	335.29	77.5049	71.2268	65.7276
Arid3a	240.541	228.421	252.118	714.393	699.831	689.542
Plekhm2	1340.89	1203.79	1172.22	3058.63	2854.72	3095.17
Masp1	300.25	278.44	208.798	16.8489	26.0034	39.4366
Smim24	5391.7	5532.12	7360.8	17235.3	18007.9	17618.6
Clstn1	3606.41	2947.8	2801.88	1115.4	1107.97	1162.78
Cfap70	1523.43	1922.4	1964.96	4832.26	4924.82	4771.82
Zp3r	403.461	333.461	690.508	2455.44	2370.83	2589.67
Pkn3	430.756	402.654	361.282	104.463	89.3161	90.8236
Csf1	636.325	472.681	447.92	115.696	120.972	111.139
Slc25a2	235.423	168.398	244.32	817.732	763.144	774.391
Cycs	1705.96	1399.7	1642.66	569.492	596.948	544.942
Sncaip	185.097	225.086	305.833	949.154	968.91	929.747
Cp	1066.23	1132.93	752.887	244.87	218.203	265.301
Tesc	397.49	261.767	305.833	57.2862	33.9175	40.6316
Jak2	697.739	633.576	512.899	156.133	162.804	164.917
Jade3	1878.27	1755.67	1576.82	666.092	672.697	605.889
Qdpr	1021.02	864.498	982.479	331.361	338.045	310.712
Spcs1	2013.04	2052.45	2103.58	4577.28	4368.58	4479.04
Tmem14c	723.329	641.912	576.145	199.94	163.935	178.062
Ttc41	421.373	392.65	635.926	1978.06	1812.33	1841.57
Dhh	740.389	681.094	643.723	214.542	202.375	233.034
Psme1	980.077	733.614	798.806	229.145	174.11	239.009
Gpm6b	2022.42	1803.19	1561.22	650.367	617.299	620.23
Ppp1ca	2486.44	1966.59	1900.85	736.858	659.13	727.784
Ttc7b	935.721	826.983	680.978	203.31	245.337	218.694
AY702103	829.099	1090.42	1000.67	2757.6	2714.53	2584.89
Plat	862.365	736.949	837.793	240.377	274.732	273.666
Slc25a37	255.895	221.752	258.182	721.132	799.323	718.223
Fam24a	103.211	61.6903	112.63	508.836	482.759	443.363
Tekt4	1591.66	1383.03	2233.54	6237.46	5884.69	7105.75
Rnase4	725.035	556.046	447.92	105.586	83.6632	126.675
Grhpr	1137.03	802.807	725.163	190.954	154.89	219.889
Mapkapk2	2264.67	1766.51	1581.15	554.89	542.68	603.499
Ptp4a3	461.463	405.155	434.925	1182.79	1123.8	1118.56
Ube3b	3759.09	3863.15	3661.34	8099.82	7842.86	8552.95
Wt1	2382.38	1917.4	1918.17	777.295	684.003	718.223
Sqstm1	6018.64	5157.81	4947.05	1999.4	2019.22	2255.05
Dnali1	1281.18	1368.86	1761.36	4057.21	4522.34	4469.48
Psat1	1485.04	1255.48	1252.79	481.878	457.887	495.945
Cmklr1	319.015	242.593	278.109	850.307	854.721	926.162
Spata7	1135.32	1168.78	2042.93	6417.18	6976.83	6171.22
Lhfp	991.165	743.618	752.021	242.624	228.378	231.839
Gtpbp2	1002.25	910.348	927.031	2210.57	2215.94	2428.34
Myl12a	877.719	768.628	895.841	241.501	278.124	293.982
Ints10	2247.61	2463.44	2497.78	5472.52	5365.75	5248.65
Ccdc183	262.719	250.096	440.989	1387.22	1401.92	1500.98
Tcf3	1275.21	1089.58	1285.71	430.208	383.268	449.338
Papss1	809.48	673.591	580.477	196.57	172.979	170.892
Nup62cl	726.741	756.123	779.745	251.61	250.99	276.056
Slc25a4	2233.11	1631.46	1903.44	645.874	624.082	652.496
Magt1	712.24	674.425	551.02	169.612	154.89	194.793
Sema4b	1119.11	871.167	803.138	251.61	211.419	273.666
Ctdsp1	1301.65	1103.76	896.707	316.759	306.388	323.858
Aldh1l1	3766.77	2893.61	1981.42	548.15	599.209	702.688
Acsf2	1411.69	1038.73	826.53	221.282	239.684	268.886
Slc48a1	1803.2	1583.11	1161.82	418.976	423.969	408.706
Ttll5	3389.75	3720.59	3833.75	8057.13	7964.96	8236.27
Dcaf4	881.131	720.276	764.15	258.35	237.423	258.13
Fcgrt	903.308	680.26	523.296	135.914	130.017	156.551
4933404G15Rik	75.0624	75.8624	141.221	623.409	500.849	583.183
Usf1	1137.03	941.194	978.147	304.403	360.656	342.979
Fads1	6663.5	5423.74	3822.48	1170.44	1245.9	1485.44
Spon1	3057.09	2573.49	1692.91	517.822	615.038	560.477
Obsl1	2639.98	2245.86	1991.82	754.83	754.1	849.679
Slc52a3	3523.67	2753.55	2765.5	1128.88	1049.18	1007.42
Adgrl3	41.7961	46.6845	55.4486	240.377	249.859	292.787
Atp6ap2	968.135	947.029	784.077	301.033	245.337	219.889
Stxbp3	657.649	651.083	521.563	177.475	165.065	174.477
Sult1a1	504.965	461.01	388.14	73.0118	113.058	97.9939
Atp2b1	2070.19	1851.54	1235.46	438.071	423.969	431.412
St3gal2	1281.18	1033.73	780.612	247.117	208.027	261.715
Abat	3747.15	3561.36	2542.84	1014.3	1002.83	1028.94
Glmp	832.511	631.075	620.331	178.598	150.368	195.988
Trim8	584.293	436.834	481.709	106.71	132.278	123.09
Mfn2	3776.15	3744.77	3222.08	8209.9	8264.57	8813.47
Gykl1	2336.32	2560.98	3602.42	9455.59	9556.83	9106.26
Gpr55	1174.56	995.381	924.431	333.608	340.306	351.344
Ctsa	1418.51	945.362	1027.53	305.526	231.77	292.787
Mak	980.93	1057.07	1402.68	3498.95	3519.51	3427.4
Ston1	342.046	283.442	297.17	884.005	855.852	899.871
Lyzl1	191.068	219.251	291.971	890.744	1036.75	818.607
Prox2	168.89	191.74	276.376	846.937	818.543	934.527
Dnhd1	1823.68	2291.71	1753.56	5132.17	5231.21	5511.56
Hyal6	400.049	581.889	588.275	1790.47	1718.49	1719.67
Zkscan17	2866.87	3082.01	3157.1	6466.6	6619.57	6881.08
Kank2	1579.72	1199.63	1031.86	281.938	257.773	365.684
Cfap161	426.491	460.176	650.654	1752.28	1788.58	1756.72
Nsdhl	725.035	601.897	525.029	174.105	154.89	141.016
Triml1	161.214	115.878	245.187	962.633	875.072	899.871
Cylc2	396.637	393.484	746.823	2658.75	2537.03	2424.75
Tubb3	3214.04	2329.22	2666.73	836.828	966.649	920.186
Morn5	960.458	825.316	1204.27	3128.28	3071.8	2946.99
Rps6ka2	3816.24	3416.31	2489.99	990.714	941.776	987.109
Tmem39b	805.215	753.622	924.431	2263.37	2097.23	2575.33
Ccdc189	664.473	725.278	1060.45	2833.98	2972.31	2939.82
Fam229b	2524.83	2645.18	3698.59	9260.14	9595.27	8979.59
Camkk2	2819.11	2516.8	2084.52	831.211	897.684	846.094
Ppp2r5b	404.314	353.469	330.092	70.7653	59.9209	90.8236
Clpx	1606.17	1705.65	1977.09	4523.36	4319.96	4248.39
Rmnd1	615.853	539.373	768.482	2039.84	1897.12	1940.76
Grin2d	598.794	598.562	689.641	1588.29	1573.77	1769.87
Snx7	587.705	572.719	494.705	157.256	171.849	151.771
Cstb	756.595	510.195	474.778	87.6142	101.753	130.26
Stag3	4419.3	5069.44	4231.42	10688.9	10419.5	11063.7
Anxa6	1028.7	796.972	635.926	180.845	187.677	207.938
Atxn7l1	705.416	707.771	907.104	2079.15	2200.12	2384.12
4930519G04Rik	118.565	138.386	172.41	597.574	499.718	587.963
Cfap57	1781.88	1909.06	2352.23	5224.28	5383.84	5608.36
Rnf135	527.143	474.348	447.054	144.9	127.756	131.455
Syt7	1778.47	1658.13	1389.68	582.971	582.251	532.991
Odc1	5413.88	5199.49	5025.03	10786.7	10889.8	11391.2
Zdhhc2	923.78	883.672	730.361	283.061	252.12	264.105
Prps1l1	1277.77	1401.37	1765.69	4382.96	4601.48	4006.99
Gtsf1l	796.685	871.167	1435.6	4268.38	4543.82	4272.29
Dcaf6	2866.02	3017.82	3054	6329.56	6270.22	6254.88
Grk3	613.294	628.574	706.969	1593.9	1657.44	1852.32
Rgmb	724.182	601.897	594.339	181.968	171.849	205.548
Tmbim1	740.389	518.532	407.2	86.4909	56.5292	101.579
Pald1	1396.33	1059.57	972.949	327.992	289.429	344.174
Tspan7	284.896	251.763	269.445	50.5466	37.3093	56.1672
Tas1r1	111.741	105.874	132.557	395.387	527.983	517.456
Slc31a2	848.717	736.115	675.779	243.747	232.9	239.009
Lyzl4	156.096	122.547	263.381	983.975	1014.13	932.137
Cdk4	1206.97	1147.94	1322.1	469.522	480.498	455.313
Gba	852.982	697.767	739.892	260.596	236.292	235.424
Stpg1	382.989	409.323	646.322	1863.49	1880.16	1981.39
Efcab10	185.95	185.071	299.769	1023.29	930.471	883.14
Rbbp7	5631.39	4741.82	3858.01	1579.3	1429.06	1620.48
C87436	487.053	446.004	603.003	1517.52	1446.02	1540.42
Kpna6	3075	2986.14	3096.46	6548.6	6303.01	6319.41
Brap	3142.39	3174.55	3546.11	7287.7	7150.94	7348.35
Fcgr2b	427.344	345.132	300.635	68.5188	73.488	74.0929
Usp20	1521.72	1406.37	1177.42	3471.99	3540.99	3779.93
Grk4	774.508	886.173	1052.66	2488.02	2622.95	2483.31
Hmgcs1	4080.67	3817.29	2598.28	1018.8	985.869	1033.72
Tcaf1	435.021	415.159	289.372	64.0257	62.1821	80.0682
Tsga10	1656.49	1868.22	2100.11	4612.1	5120.41	4682.2
1600014C10Rik	467.434	400.153	324.894	65.149	84.7938	87.2385
Pom121l2	2175.96	2479.28	2580.09	5780.29	5470.9	5626.28
Gsta3	2678.36	2411.76	1400.08	484.125	449.972	470.849
Cebpb	353.135	204.245	209.665	24.7117	19.2199	29.8762
Slc13a5	467.434	541.874	521.563	1288.38	1312.61	1283.48
Carm1	1022.73	863.664	917.5	2202.71	2609.39	2465.38
Olfml3	720.77	673.591	619.464	204.433	227.247	222.279
Vps26b	1422.77	1256.31	1086.45	412.236	327.869	417.072
Izumo1	199.598	210.08	363.015	1145.72	1167.89	1277.51
Myh9	2622.07	2165	1630.53	524.562	553.986	642.935
Ndrg1	982.636	894.509	873.315	243.747	243.076	333.418
Inpp1	218.363	238.425	272.911	767.186	782.364	693.127
Mettl22	406.02	395.985	391.605	978.358	1028.83	1116.17
Papss2	427.344	364.306	327.493	75.2583	79.1409	93.2137
Agfg2	1774.2	1478.07	1206.87	449.303	419.447	468.459
Zscan12	463.169	487.687	551.886	1263.67	1311.48	1332.48
Lamp2	3098.88	2827.75	2438	1040.14	1110.23	978.744
6820408C15Rik	353.988	273.438	448.787	1377.12	1253.82	1303.8
Agbl4	375.312	456.008	567.481	1488.32	1535.33	1518.91
Bbs5	318.162	300.949	443.588	1177.18	1257.21	1175.93
Gm128	2860.9	3015.32	4071.14	9637.56	9551.17	10148.3
Psap	25467.5	19466.6	16093.9	6331.81	5873.38	6471.18
Ninj1	1205.26	869.499	921.832	312.266	255.512	282.031
Ppm1m	1703.41	1308	1391.41	472.892	479.368	532.991
Cfap46	882.837	947.029	920.099	2033.1	2096.1	2196.5
Gca	1297.39	1230.47	970.35	395.387	334.653	363.294
Eci2	864.071	702.769	630.727	205.556	177.502	218.694
Cited2	2314.14	1833.2	1785.62	661.599	679.481	730.174
1700001J03Rik	360.811	317.622	655.852	2299.31	2157.15	2312.42
Amdhd2	850.423	813.645	917.5	1971.32	2019.22	2106.87
mt-Cytb	46845.8	46720.4	67010.4	18057.5	17633.7	16050.7
Pbp2	1309.33	1433.05	1698.98	3877.49	3864.34	3733.33
Rnf145	1423.63	1270.49	1134.96	443.687	414.924	478.019
Lgr4	1004.81	877.836	671.447	219.035	244.206	213.913
Minpp1	1304.21	1186.29	1076.05	442.564	442.058	432.607
Ccdc105	793.273	666.922	1091.64	3014.83	2846.81	3102.34
Tex38	123.682	106.708	188.872	699.79	631.996	597.524
Ccdc157	887.954	877.002	923.565	1980.31	2021.48	2106.87
Tex21	509.23	430.165	819.599	2509.36	2539.29	2623.13
Ncdn	819.716	682.761	662.784	235.884	223.856	225.864
Cdca3	1363.92	1368.02	1930.3	5046.8	4603.74	4673.83
Tcea2	2746.6	2736.88	3287.93	6942.86	6930.48	7724.79
Tex29	170.596	224.253	343.088	1112.03	1179.2	1180.71
Vps4a	1980.62	2217.52	2181.55	4685.11	4593.56	4769.43
1700051A21Rik	600.499	663.587	782.344	1966.83	1850.77	1783.01
Klk1b21	1630.9	1277.99	1373.22	288.677	401.357	457.703
Plpp3	2381.53	2039.11	1313.44	370.675	421.708	489.969
Adam5	6521.9	8190.64	9243.45	21678.9	22745.1	21945.8
Rab5a	784.744	860.329	849.056	260.596	307.519	302.347
Mpnd	858.1	624.406	461.783	116.819	124.364	130.26
Rnf128	445.257	468.513	530.227	139.284	93.8385	121.895
Apobec3	300.25	293.446	242.587	59.5327	49.7457	52.5821
Skiv2l	2019.86	1939.08	2090.58	4200.99	4532.51	4406.14
Casp8	250.777	221.752	231.324	40.4373	39.5704	45.4118
Scarb2	1786.14	1483.07	1016.27	335.854	348.22	357.319
mt-Nd6	5613.48	5271.18	6760.39	2063.43	2316.57	1797.35
Doc2b	475.964	373.476	284.174	67.3955	62.1821	69.3127
Alg2	887.954	750.287	717.366	263.966	255.512	253.35
Fbxl13	441.845	468.513	825.664	2572.26	2504.24	2764.14
Dbt	635.472	586.891	441.856	124.682	149.237	111.139
1700037C18Rik	249.071	330.96	449.653	1335.55	1380.44	1399.4
Katnal2	842.746	851.993	984.212	2139.81	2134.54	2167.82
Adam32	4029.49	4680.96	5591.64	12882.7	13519.5	12491.8
Ttll11	528.849	688.597	716.499	1826.42	1851.9	1827.23
Abhd8	2909.52	2888.61	3127.65	6294.74	6342.58	6916.93
Hip1r	543.35	566.884	570.08	1280.51	1397.4	1401.79
Ybx2	18331.4	19321.6	24581	55256.5	53355.6	55243.5
Cnp	594.529	438.501	421.062	110.079	116.45	115.92
Msn	793.273	656.084	581.343	174.105	184.285	206.743
Ndrg2	2111.13	1503.91	1006.74	249.363	266.818	337.003
Etfa	1537.93	1288.83	1128.9	445.934	429.622	438.582
Myl10	276.366	299.281	311.898	957.016	1045.79	781.561
Rbm43	164.626	157.56	188.005	523.439	552.856	531.796
Gm2762	2093.22	2335.89	2704.85	5820.73	6050.89	5977.63
Slc25a45	802.656	737.782	937.427	257.226	276.993	272.471
Wdr20rt	831.658	907.014	1092.51	2488.02	2567.56	2467.77
Irf2bp2	620.118	481.017	494.705	149.393	140.192	148.186
Spag6	680.68	546.042	1030.13	3195.67	2971.17	3212.29
Ppp1r15a	425.638	363.472	381.209	94.3537	94.9691	111.139
Abtb2	1723.02	1387.2	1267.52	487.494	470.323	500.725
Plxdc2	543.35	446.004	338.756	99.97	74.6185	76.483
Zfand3	2643.39	2381.75	3105.12	6701.36	7123.81	6796.23
Nckap5l	830.805	699.434	628.995	155.01	176.371	225.864
Smad3	792.42	693.599	559.684	172.982	185.416	199.573
Gm13547	17.9126	16.673	16.4613	138.161	194.46	149.381
Prss46	267.836	187.572	381.209	1373.75	1199.55	1324.11
Usp27x	687.504	583.557	537.158	187.584	169.588	174.477
1700095A21Rik	110.888	100.038	132.557	430.208	518.938	408.706
H6pd	1945.65	1685.65	1055.26	357.196	335.783	376.44
Klhdc8b	655.943	484.352	466.114	140.407	100.622	120.7
Tm7sf2	577.469	520.199	351.752	97.7235	99.4914	96.7988
Rfx4	575.763	642.746	786.676	1865.73	1851.9	1935.98
Htra3	2210.08	1511.41	1181.75	341.471	340.306	402.731
Rnf125	208.128	200.077	207.066	617.792	585.642	574.818
Srgap1	233.717	184.237	201.867	603.19	712.268	675.202
Ift122	4634.25	4526.73	4769.44	9280.36	9743.37	10088.6
Creb3l2	1038.08	893.675	534.559	153.886	146.976	169.697
Shroom3	1148.97	1217.13	1302.17	2769.96	2712.27	2788.05
Rab34	613.294	506.027	491.24	139.284	141.323	166.112
Cenpb	2229.7	1782.35	1602.81	576.232	563.031	665.641
Wsb2	3007.62	2577.65	2397.28	1022.17	982.477	1083.91
Smpd4	1601.05	1568.1	1679.92	3422.57	3456.2	3636.53
Tekt2	1082.43	889.507	1740.56	5333.23	5109.11	5774.47
Lrwd1	3649.91	3292.93	4068.54	8617.64	8425.11	9149.28
Fmnl1	192.774	195.908	249.519	650.367	680.612	754.075
Map1lc3a	2192.16	1810.69	1860.99	4927.74	4487.29	4764.65
Kcne3	247.365	244.26	460.05	1602.89	1473.15	1469.91
Gstk1	473.405	375.977	326.627	77.5049	68.9656	93.2137
Clcn7	1605.31	1359.69	1193.01	444.81	448.842	498.335
Gadd45b	436.727	368.474	483.442	103.34	85.9244	115.92
Fam104a	1524.28	1441.39	1914.71	4180.77	4599.22	4347.58
Klf16	879.425	714.44	842.125	287.554	261.165	260.52
Rwdd2a	260.16	311.786	375.144	1078.33	989.261	969.183
Ezr	1194.18	1034.56	795.34	284.184	254.381	299.957
Fyb2	652.531	567.717	617.732	214.542	188.808	185.232
P2ry2	437.58	384.314	319.696	60.656	52.0069	92.0186
Rhox8	1166.88	981.209	1277.05	385.278	365.179	409.901
Pomt1	2375.56	2579.32	2806.22	5835.33	5698.14	5997.94
Trpm4	754.889	543.541	615.132	1768.01	1837.2	1990.95
Csnk2b	4693.96	4808.51	5994.51	12510.9	13161.1	13143.1
Micu1	1531.96	1252.98	1334.23	493.111	534.766	516.26
Txnrd3	4946.44	5447.92	6092.41	12857.9	12489.6	12764.3
Rassf2	2467.68	2055.79	1724.1	663.846	694.179	715.833
Cdr2l	831.658	644.413	638.525	224.652	186.546	186.427
Efhb	313.897	323.457	525.895	1489.44	1537.59	1545.2
Mfsd13b	350.576	360.138	590.874	1697.24	1692.48	1741.18
Htra1	1473.95	1106.26	862.918	204.433	220.464	305.932
Crat	8842.01	9764.57	10208.6	20569.1	20464.7	21853.8
Arhgap17	958.752	856.161	810.069	324.622	249.859	271.276
Chpt1	797.538	850.325	820.465	1882.58	1807.8	1879.81
Ccdc8	703.71	654.417	389.006	116.819	93.8385	109.944
Dtx4	2665.57	2200.01	1674.72	581.848	602.601	683.567
Fam217a	676.415	653.584	1264.92	3870.75	4064.45	4174.3
Slc38a2	2266.37	2025.78	1619.27	685.188	544.941	640.545
Tyro3	4934.5	3961.52	3318.25	1367.01	1161.11	1357.57
Sgpl1	2019.86	1854.04	1529.17	599.82	604.862	684.762
Ccdc28a	343.752	360.972	503.369	1265.91	1518.37	1321.72
Sox12	1112.29	866.999	1019.73	362.813	313.172	308.322
B9d1	634.619	663.587	816.133	1784.86	2010.18	1980.19
Cyp17a1	18026.1	16407.1	13335.4	4126.85	5182.6	5859.32
Atp1b1	1322.98	1243.81	1234.6	541.411	513.285	513.87
Glud1	1636.87	1315.5	1142.76	413.359	443.189	438.582
Gpx1	1846.71	1383.03	1181.75	361.689	403.618	443.363
Dmd	773.655	666.088	441.856	131.421	137.931	107.554
Ifngr1	656.796	647.748	615.999	234.761	205.766	218.694
Pla2g10	40.9431	43.3499	92.7031	367.306	435.275	436.192
Resf1	776.214	776.964	583.076	205.556	217.072	203.158
Aars2	421.373	422.662	431.459	1000.82	1076.32	1136.49
Fbf1	1252.18	1276.32	1308.24	2687.96	2749.58	2819.12
1700028P14Rik	464.022	506.027	782.344	2130.82	2172.98	2241.91
Lasp1	3498.08	2818.58	2465.73	992.961	1050.31	973.964
Pfkl	3027.23	2176.67	1823.74	614.423	591.295	691.932
Kif2b	2785.84	3134.53	4719.19	12188.5	13247.1	12613.7
Adk	880.278	843.656	862.918	341.471	325.608	291.592
Mbd3l1	99.7989	103.373	225.26	860.416	894.292	893.895
Tab3	664.473	696.933	691.374	226.898	247.598	254.545
Nab2	1091.82	846.157	1107.24	324.622	286.038	345.369
Zfp654	3824.77	4346.66	4731.32	9891.42	10234	9851.97
Tmem200b	798.391	683.595	752.021	214.542	209.158	272.471
Ppp1r9a	2602.45	2495.96	1898.25	780.665	840.024	805.462
Pcmtd1	446.963	486.853	403.735	133.668	124.364	112.334
Nuak2	447.816	409.323	455.718	115.696	128.887	135.04
P4ha1	1495.28	1314.67	1214.67	527.932	489.543	491.164
Dtna	1155.79	1054.57	890.642	343.717	371.962	332.223
Adpgk	743.8	676.092	699.172	237.008	263.426	250.96
Sema4a	320.721	243.427	347.42	1019.92	897.684	1044.47
1700113H08Rik	318.162	370.142	635.926	2025.24	1975.13	2082.97
Slc25a51	1107.17	1014.56	846.457	326.868	321.086	347.759
Lonp1	3061.35	2341.73	1870.52	620.039	658	744.515
Spata2l	121.976	100.872	142.087	477.385	423.969	450.533
Fbrsl1	3527.08	2706.87	2744.7	1122.14	1092.14	1120.95
Klc3	174.861	130.883	214.863	633.518	768.797	664.446
Acr	1217.21	1397.2	1779.55	4070.69	4333.53	4722.83
Ei24	1689.76	1393.03	1252.79	506.59	443.189	504.31
Zswim2	361.664	395.985	681.844	2156.66	2124.37	2006.48
Dbp	488.759	486.853	511.166	123.558	93.8385	154.161
Map1lc3b	3283.98	2905.28	2924.04	1332.18	1328.44	1374.3
Bnip3	533.967	556.046	486.908	125.805	167.326	160.136
1700010I14Rik	2933.41	3397.97	4381.3	10491.2	10534.8	10230.8
Nptx2	936.574	843.656	997.208	331.361	300.735	353.734
Kmt5a	1616.4	1421.38	1649.59	662.723	596.948	599.914
Slc22a16	1974.65	2423.43	2620.81	5891.49	6108.55	5879.63
Ktn1	478.523	482.685	407.2	133.668	130.017	133.845
Cabyr	1270.94	1438.05	2370.43	7025.98	6747.33	6879.89
Spsb2	258.454	278.44	348.286	861.539	896.553	896.286
Stat6	627.795	505.193	383.808	102.217	93.8385	120.7
Fer1l5	215.804	188.405	218.329	618.916	609.385	585.573
Lrrc1	1646.26	1714.82	1992.68	4203.23	4428.5	4058.38
Tekt3	1148.11	1111.26	1718.04	4297.59	4283.78	4519.67
Prss40	251.63	217.583	380.342	1097.42	1081.97	1217.75
Stat3	3323.22	2761.89	1914.71	730.118	720.182	730.174
Cln5	546.762	501.859	409.799	142.654	117.581	118.31
Arhgef10l	96.387	97.5373	94.4358	339.224	332.392	389.585
Gm5905	46.061	59.1893	76.2418	293.171	333.522	280.836
Smarca1	1098.64	1103.76	619.464	194.324	212.55	197.183
Cacul1	1521.72	1593.11	1749.23	3606.78	3724.14	3515.83
Ctsz	808.627	594.394	526.761	149.393	149.237	173.282
Il17rb	670.444	453.507	328.359	59.5327	65.5739	88.4335
Ppp2ca	2587.95	2385.91	2366.96	1072.71	981.347	1116.17
Arl4d	760.86	647.748	786.676	245.994	254.381	244.985
Fbxo21	6910.86	5582.97	4940.12	2163.4	2066.71	2151.09
Mesp1	419.667	407.656	482.576	1222.11	1085.36	1131.71
Zc3h7b	6945.83	5898.92	4785.9	2060.06	1862.07	2141.52
Kat8	1168.59	1161.28	1264.05	2619.44	2586.78	2609.98
4933421O10Rik	371.9	328.459	352.618	937.921	902.206	874.775
Aldh6a1	1946.51	1840.7	1449.46	598.697	647.825	559.282
Tctn2	1611.28	1383.03	1451.19	3480.98	3237.99	3683.14
Irf8	776.214	460.176	398.537	98.8468	80.2715	90.8236
Cfap221	109.182	130.883	194.07	578.478	644.433	642.935
Lrp2bp	282.337	257.599	465.248	1410.81	1426.8	1331.28
Caskin1	1352.83	1159.61	979.88	331.361	340.306	411.096
1700049L16Rik	472.552	421.828	674.913	1772.5	1832.68	1730.43
Pon3	645.708	580.222	374.278	106.71	102.883	117.115
Klf4	1060.26	1003.72	1597.61	4174.03	4038.45	4079.89
Gpsm1	1214.65	951.197	953.022	356.073	352.742	356.124
Mat2a	4450.01	4063.22	3469.87	1623.11	1629.17	1612.12
Cdk5	1160.91	963.702	1014.54	390.894	388.921	397.951
Tdrd6	9387.07	11289.3	9696.57	22749.4	22235.2	22892.3
Enkd1	643.149	717.775	801.405	1784.86	1752.41	1864.27
Gnpat	3126.18	3357.95	3623.22	7240.53	7152.07	7509.68
Slc1a2	212.393	186.738	235.656	687.434	612.777	626.205
Anxa2	3642.23	2959.47	3256.74	1346.79	1401.92	1389.84
Relb	359.958	320.956	307.566	76.3816	89.3161	77.6781
Gstt1	291.72	221.752	267.713	50.5466	37.3093	52.5821
Jak1	3480.17	3179.55	2393.82	1006.44	1000.57	1064.79
Prss42	372.753	430.165	491.24	1170.44	1188.24	1174.73
Art5	564.674	681.094	674.913	1600.64	1548.9	1639.6
Cypt12	619.265	639.411	1083.85	3287.78	3645	2827.48
Ubl3	2369.58	2234.19	2495.19	5126.55	4980.22	4930.77
Slc25a41	57.1498	62.5239	84.9056	297.664	296.213	358.514
Alkbh3os1	12.7947	8.33652	12.9958	134.791	143.584	115.92
Dcdc2c	75.9154	107.541	146.419	573.985	665.914	462.483
Foxo3	4664.11	3931.5	2854.73	1137.86	1112.49	1198.63
Glb1l2	1360.51	1062.91	725.163	237.008	214.811	250.96
5830448L01Rik	315.603	283.442	356.95	906.47	838.893	920.186
Itgb1bp1	1090.96	952.865	1307.37	2876.67	3033.36	3052.15
Stx1a	541.644	394.318	462.649	96.6002	130.017	82.4583
Tnfaip2	919.515	932.857	1023.2	2152.16	2226.12	2533.5
App	8833.48	6570.01	5783.11	2096	2175.24	2470.16
Psma7	1661.61	1256.31	1406.14	526.808	503.11	528.211
Vasn	1224.88	1075.41	1019.73	393.141	317.694	414.681
Inhbb	3011.88	2410.92	2352.23	936.798	913.512	1045.67
Casp6	624.383	556.046	540.623	198.817	177.502	187.622
Ddx25	4032.9	4249.13	5096.07	10383.4	10549.5	10841.5
1700024G13Rik	157.802	135.885	231.324	691.927	747.316	663.251
Ndufb11	733.565	629.408	572.68	216.789	169.588	160.136
Tpbgl	1099.49	962.869	1071.72	412.236	318.825	374.05
Rnh1	2037.77	1490.57	1177.42	407.743	368.57	436.192
Cox7a2	1363.92	1246.31	1420	3142.88	2948.56	2918.31
Cyfip1	1989.15	1655.63	1168.75	429.085	401.357	458.898
Cchcr1	5447.14	6291.57	7238.64	15470.6	15300.2	15904.9
Dis3l	3301.89	3783.95	3819.89	7784.18	7987.58	7868.19
C1rl	333.516	250.096	214.863	30.328	47.4845	41.8267
Mme	1454.33	1437.22	796.207	247.117	290.56	272.471
Ak9	802.656	1007.89	930.496	2258.87	2221.6	2213.23
Icosl	252.483	242.593	191.471	39.3141	39.5704	39.4366
Scpep1	1640.28	1403.04	1169.62	436.948	443.189	504.31
Tubb5	4251.26	3258.75	3740.18	1518.65	1490.11	1496.2
Arhgef40	336.928	294.279	288.506	39.3141	66.7045	69.3127
Dmrtb1	5632.24	6134.01	7262.03	15159.5	15101.2	15080.3
Pebp1	16064.2	13365.9	16221.3	34132.5	34126.7	34619.3
Cep112	315.603	364.306	631.594	1891.57	2237.43	1915.66
Yif1b	975.812	955.366	1007.6	2303.8	2061.05	2194.11
Ttc30a2	914.397	1117.09	1262.32	2981.13	2843.42	2967.3
Sulf1	1576.31	1154.61	1019.73	376.292	345.959	362.099
Ift140	8241.51	8694.99	7865.03	16944.4	16473.7	17760.8
Spred3	96.387	100.872	110.031	331.361	395.704	380.025
Hmgb3	961.311	882.004	992.009	359.443	362.917	383.61
Lama1	1871.44	1463.06	1210.34	493.111	413.794	396.756
Wasl	1166.03	1271.32	1080.38	484.125	426.23	445.753
Pgp	8212.51	7646.26	10761.4	24427.5	22999.5	26361.5
Mok	684.945	691.098	933.962	2130.82	2150.37	2222.79
Rnf130	1502.95	1279.66	1029.26	396.51	392.313	424.242
Got2	777.92	583.557	585.675	181.968	158.282	200.768
Tpd52l2	1007.37	843.656	883.711	342.594	307.519	342.979
Phactr2	1250.47	1122.1	817	314.512	301.866	313.102
Tktl1	655.943	645.247	723.43	192.077	241.945	235.424
Sema3c	1340.04	1114.59	1014.54	421.222	352.742	394.366
Fosl2	749.771	632.742	412.399	131.421	119.842	120.7
Mid2	332.663	310.952	228.725	60.656	46.3539	53.7771
Slc39a1	1709.38	1413.87	1184.35	371.799	413.794	497.14
Lrrc8d	1108.88	1013.72	905.371	381.908	376.484	376.44
Rab31	4502.04	3807.29	3127.65	1345.66	1271.91	1416.13
Golim4	516.907	449.339	382.075	81.9979	115.32	119.505
Mtpn	3145.8	3175.38	2819.21	1423.17	1360.09	1326.5
Pdxdc1	3510.87	3519.68	3447.34	7065.3	6775.59	7202.55
Col12a1	52.8849	57.522	57.1813	229.145	248.728	259.325
Chchd6	1183.94	1127.1	1511.84	3337.2	3317.13	3354.5
Dhcr7	1689.76	1407.21	956.488	284.184	370.832	325.053
Cep131	798.391	777.798	972.083	2039.84	2270.21	2471.36
Aurka	1715.35	1774.85	1971.89	4148.19	3872.25	3998.63
Nelfe	1096.08	1051.24	1449.46	3233.86	3520.64	3226.63
Hp1bp3	2463.41	2315.05	1843.66	779.542	850.199	817.412
Ppp3r1	1019.31	1045.4	804.004	339.224	309.78	321.468
Cr1l	482.788	499.358	429.726	147.147	98.3608	127.87
Cdc42ep5	1069.64	819.48	1013.67	312.266	350.481	320.273
Ccdc42	555.291	577.721	823.931	2082.52	1957.04	2037.56
Qpct	2532.5	2059.12	1921.64	739.104	651.216	841.313
Spata9	154.39	161.729	307.566	1058.11	979.086	1005.03
Fkbp5	3959.54	3419.64	2736.04	1138.98	1007.35	1238.07
Aspscr1	1664.17	1648.13	2010.01	4257.15	4032.79	4267.51
Tbc1d8	1458.6	1242.14	1180.88	515.576	486.151	462.483
Rsph9	510.083	564.383	784.944	1965.7	1968.35	1918.05
St8sia2	1747.76	1415.54	1381.02	593.081	553.986	543.747
Tnks1bp1	895.631	760.291	625.529	220.159	175.241	233.034
Vsig10	2389.2	1757.34	1393.14	462.783	447.711	549.722
Pard6b	1182.23	1039.56	847.323	296.54	312.041	357.319
Ica1l	534.82	685.262	747.689	1848.88	1763.71	1857.1
Sec24b	2123.93	1982.43	1948.5	4190.88	4145.85	4457.53
Bex4	814.598	766.96	785.81	279.691	314.302	308.322
4930449C09Rik	1291.42	1626.46	2050.73	5004.12	5135.11	5014.42
Laptm4b	5433.5	4487.55	4697.53	2127.45	2179.77	2086.55
Pacs2	2197.28	2155.83	2438.87	4726.67	4851.34	4884.16
Cbx4	528.849	456.842	499.903	169.612	132.278	141.016
Il13ra1	336.075	318.455	204.467	47.1769	28.2646	46.6068
Tmem229b	347.164	322.623	278.109	81.9979	63.3127	74.0929
Cage1	2096.63	2591.83	3212.55	7801.03	7645.01	7488.17
Prkcz	99.7989	96.7037	110.031	347.087	361.787	345.369
Catsper3	179.979	208.413	355.217	1056.99	1097.8	1257.19
Prss54	271.248	220.918	521.563	1690.5	1890.34	1928.81
Kpna2	3761.65	3975.69	4505.2	9227.57	8756.37	9004.68
1110032A03Rik	1069.64	1236.31	1543.03	3627	3789.72	3396.32
Tbl1x	1916.65	1667.3	1255.39	543.657	457.887	451.728
Upf3a	2339.73	2752.72	2991.62	6223.98	6513.29	6399.48
Ldha	10598.3	11210.1	12268	23134.6	24126.7	24426.8
Crem	881.131	979.542	1359.36	3264.19	3248.17	3378.4
Gdi1	556.997	501.025	410.666	142.654	133.409	135.04
Cst9	4375.8	3750.6	4452.35	1917.4	1735.45	1667.09
Ddah2	653.384	526.868	611.667	201.063	146.976	176.867
1700007P06Rik	90.4161	66.6922	118.695	444.81	481.629	366.88
Gm973	444.404	534.371	714.767	1750.04	2039.57	1837.98
Agbl3	534.82	594.394	610.801	1363.64	1409.84	1332.48
mt-Rnr1	2325.23	2230.02	2645.94	966.002	1055.97	878.36
Psen1	2622.07	2622.67	2870.33	5754.45	5517.25	5541.43
Mmp11	344.605	270.937	273.777	55.0397	64.4433	71.7028
Itm2c	5525.62	4579.25	4143.91	1964.58	1649.52	1730.43
Zdhhc9	788.156	681.094	622.93	228.022	234.031	241.4
Arl8a	885.396	737.782	783.211	296.54	284.907	240.205
Wnk4	1039.79	947.029	780.612	313.389	283.777	325.053
Zfp558	106.623	78.3633	116.095	388.648	471.454	371.66
Tuba3b	17150.1	15934.4	19333.4	37586.5	38071.3	40941.1
Dusp11	768.537	877.002	859.453	323.499	312.041	322.663
Drc1	934.016	1021.22	1309.97	2913.73	2972.31	2972.08
Shtn1	995.43	931.19	861.185	340.347	373.093	302.347
Vdr	799.244	717.775	685.31	283.061	241.945	233.034
Ppp3r2	2797.78	3606.38	4000.96	9411.78	9709.46	8927
Nudt19	540.791	476.849	438.39	125.805	81.402	137.43
Gm44250	483.641	491.855	343.954	77.5049	96.0996	115.92
4933400F21Rik	65.6796	50.0191	88.3711	320.129	308.649	331.028
Tcp10a	2442.09	2864.43	3504.52	7778.57	7741.11	8030.72
Slc22a21	1024.43	1237.14	1208.61	2638.53	2711.14	2687.66
Faap100	877.719	798.639	972.949	2046.58	2087.06	2319.59
1700016K19Rik	733.565	785.301	1116.77	2618.32	2836.64	2694.83
Lig3	2836.17	3129.53	2690.99	6147.59	6050.89	6466.4
Creld2	1910.68	1651.47	2126.11	4366.11	4777.85	5202.04
Cbx6	1172	989.545	766.75	275.198	235.161	305.932
Spr	517.76	393.484	419.33	131.421	106.275	117.115
Lancl2	2241.64	2716.04	2271.66	5555.64	5392.89	5486.46
Uggt1	2697.98	2454.27	1944.17	866.032	892.031	840.118
Crtap	1746.05	1408.87	1377.55	527.932	410.402	555.697
Ppp1r14a	780.479	430.998	454.851	81.9979	115.32	101.579
Fen1	36.6782	35.0134	43.3192	242.624	175.241	225.864
Stard5	533.114	445.17	349.153	115.696	97.2302	97.9939
Nfkbia	962.164	785.301	867.25	253.856	256.643	334.613
S100a11	644.002	396.819	574.412	128.051	101.753	132.65
Cd82	1166.03	939.526	886.311	358.32	341.436	337.003
4930428N03Rik	68.2386	40.0153	83.1728	315.636	378.746	337.003
Dcst1	265.277	300.949	527.628	1619.74	1545.51	1645.58
Pcf11	1533.66	1594.78	1647.86	3306.87	3278.69	3251.72
Ndrg3	2136.72	2149.99	2000.48	4259.4	4264.56	4277.07
Mtmr1	885.396	841.989	734.693	319.005	282.646	280.836
Efemp1	508.377	331.794	285.907	52.7932	66.7045	71.7028
Nol4l	4316.09	4860.19	4087.6	9402.8	9546.65	9611.77
Llgl1	1747.76	1385.53	1269.25	520.069	437.536	517.456
Gstcd	253.336	243.427	305.833	826.718	707.746	785.146
Lrrc71	806.068	943.695	919.233	1955.59	2119.84	2109.26
1810044D09Rik	191.068	146.723	185.406	508.836	573.206	583.183
Ube2e3	1372.45	1306.33	1496.24	590.834	565.292	604.694
Abcb9	454.64	502.692	524.162	1314.21	1195.03	1573.88
Klk1b27	1415.95	1079.58	1109.84	115.696	289.429	240.205
Dis3	508.377	574.387	654.12	1531	1424.54	1474.69
Cd55	161.214	176.734	166.346	471.769	490.673	550.917
Otud7b	1746.05	1789.02	1427.8	3778.64	4072.36	3987.87
Prdx1	3150.92	2851.09	2843.47	1369.25	1360.09	1394.62
Epha10	187.656	177.568	182.807	506.59	506.502	531.796
Ttc29	1114.85	1523.92	1627.93	4059.46	3951.39	3925.73
Clcn2	1758	1412.21	1413.94	588.588	590.165	595.134
Ak3	1345.15	1245.48	1104.64	487.494	459.017	503.115
Pdk1	974.959	883.672	753.754	295.417	319.955	298.762
Eif4e2	2481.33	2575.15	2492.59	5163.62	5085.37	4887.74
Adi1	493.024	377.645	348.286	88.7374	102.883	105.164
Smc1a	713.946	646.081	496.438	157.256	172.979	190.013
Zbtb7a	1404.86	1134.6	830.862	302.157	313.172	307.127
Gpkow	943.398	849.492	687.909	267.336	256.643	283.226
Ctso	947.663	825.316	661.051	250.487	255.512	255.74
Mdh2	2082.98	1624.79	1978.82	734.611	685.134	773.196
Fermt2	971.547	882.838	718.232	297.664	286.038	274.861
Slc8a2	965.576	870.333	866.384	1988.17	2081.41	2380.53
4930453N24Rik	2600.74	2909.45	4163.84	10184.6	10452.2	9575.91
Acads	852.129	676.926	649.788	199.94	186.546	252.155
Mroh1	2374.7	2315.05	1997.88	4870.45	4854.73	5311.99
Ppp1r36	786.45	888.673	1193.88	2782.31	2933.87	2762.95
Smg5	3359.9	3334.61	3096.46	6830.54	6379.89	6826.11
Slamf7	237.129	290.111	283.307	714.393	755.23	738.539
Hmgn5	574.91	518.532	600.404	196.57	200.113	175.672
Pfn4	1050.87	1127.1	1329.9	2867.68	3018.66	2686.47
Letm2	903.308	1037.9	1410.47	3266.44	3539.86	3371.23
Tceal8	493.024	463.511	376.877	131.421	127.756	111.139
1700109H08Rik	59.7088	50.8528	126.492	497.604	515.546	489.969
Lrrc46	3336.01	3820.63	5147.19	11789.7	11842.9	12077.1
Mov10	1333.21	1143.77	1305.64	486.371	488.412	543.747
Slc18b1	244.806	251.763	204.467	46.0536	39.5704	51.387
Atp6v0e	1270.94	1124.6	1173.08	466.152	457.887	523.431
Stim2	746.359	687.763	647.189	237.008	269.079	248.57
Ammecr1	545.056	524.367	405.468	130.298	149.237	136.235
Kctd12	609.029	581.889	507.701	197.694	189.938	184.037
Cep57	903.308	1072.08	1429.53	3391.12	3467.5	3441.74
Bmpr2	1405.71	1416.38	961.686	405.496	393.443	372.855
Sfxn3	1293.12	1069.58	870.716	289.801	338.045	354.929
Pask	1861.21	1826.53	1699.84	3933.65	3587.34	3891.07
Dhrs3	852.982	680.26	655.852	186.461	234.031	243.79
Lrrfip2	1617.25	1695.65	2076.72	4294.22	4549.47	4212.54
Parvb	639.737	519.365	565.749	184.214	186.546	200.768
Strip2	972.4	1017.06	887.177	339.224	387.79	387.195
Cc2d2b	408.578	548.543	415.864	1259.17	1262.86	1273.92
Add1	3956.98	3191.22	2757.7	1174.93	1129.45	1261.97
Prr22	348.87	318.455	633.326	1940.99	1780.67	2022.02
1700029M20Rik	2258.7	2403.42	2429.34	4851.35	4731.49	4709.68
Sec23a	1583.99	1634.79	1413.07	3697.77	3664.22	3218.26
Plxdc1	835.07	858.662	953.888	2066.8	1906.16	2221.59
Dot1l	5013.83	4745.98	4685.4	9757.75	9504.82	10787.7
Palm	695.181	597.729	589.141	206.68	161.674	218.694
Cd109	93.828	190.906	178.475	716.639	664.783	748.1
Nme7	739.536	754.455	793.607	1901.68	1693.61	1651.56
Tmem202	241.394	301.782	328.359	889.621	789.148	861.629
Star	7436.3	6306.58	3616.29	967.126	1165.63	1520.1
Ccser2	1384.39	1371.36	1417.4	2787.93	3199.55	2988.81
Pias4	2220.31	1951.58	2381.69	4905.27	4728.1	4992.91
Stt3b	8440.26	9615.35	9521.56	18555.1	19043.6	18923.6
Sh3d21	2460.85	2601	4183.77	10446.3	10789.2	10616.8
Ephb4	807.774	499.358	360.416	90.984	74.6185	99.1889
Mlf1	1843.29	1925.74	3308.72	8944.51	9111.38	8543.39
Tpd52l1	940.839	720.276	822.198	284.184	262.295	302.347
Gm10138	400.049	355.136	505.968	1201.89	1161.11	1291.85
Tmtc2	538.232	592.727	516.365	183.091	200.113	180.452
Ddit4	2143.54	1593.94	1492.78	552.643	513.285	628.595
Scaf11	2195.58	2001.6	1612.34	707.653	716.79	750.49
Tsga10ip	447.816	424.329	763.284	2054.44	2085.93	2171.4
Catsperz	1635.17	1938.24	2300.25	4914.26	5178.07	5087.32
Atxn3	636.325	689.431	913.168	2138.68	2262.3	1994.53
Pacrg	1459.45	1528.92	2207.55	5179.35	5230.08	5002.47
Slc12a9	364.223	283.442	322.295	58.4095	71.2268	88.4335
Kit	2881.37	2275.04	1364.55	532.425	445.45	483.994
Ccdc184	167.185	139.22	290.239	877.265	903.337	1034.91
Lin7a	683.239	736.115	914.901	2035.34	2038.44	1949.12
Tex47	209.834	209.247	334.424	941.291	875.072	904.651
Tmem94	1637.73	1533.09	1507.51	3168.71	3247.04	3491.93
Ripor1	939.986	778.631	714.767	272.952	235.161	288.006
Eci1	471.699	387.648	423.662	101.093	116.45	138.625
Tmem59	2744.04	2500.96	2550.63	1195.15	1132.85	1259.58
Igfbp6	1349.42	1013.72	969.483	317.882	370.832	378.83
Creb3	1798.94	1329.68	1497.11	548.15	515.546	599.914
Slc25a18	588.558	419.327	626.395	138.161	108.536	151.771
Ncl	4308.41	4170.76	4767.71	2078.03	2133.41	1982.58
Tpm1	1199.29	1107.09	906.237	339.224	341.436	411.096
Ccdc175	379.577	459.342	734.693	2046.58	2126.63	2051.9
Aldh4a1	495.583	395.151	307.566	92.1072	91.5773	71.7028
Mcfd2	2895.02	2338.4	2118.31	913.209	928.209	951.258
Hfe	894.778	789.469	644.589	262.843	249.859	222.279
Spata16	2470.24	2826.92	3268	6614.87	7003.97	6903.79
Ssr4	1012.49	721.109	755.487	234.761	247.598	277.251
Adgra3	2477.06	2080.8	1731.03	732.365	653.478	786.341
Pak6	521.172	406.822	336.157	101.093	98.3608	102.774
Zmynd8	783.891	683.595	715.633	265.089	240.814	288.006
Phgdh	1459.45	1151.27	1403.54	514.452	446.581	525.821
Xiap	750.624	767.794	488.64	166.242	177.502	178.062
Asxl1	2540.18	2486.79	2237	4980.53	5000.57	5123.17
Snx10	526.29	505.193	365.614	103.34	110.797	133.845
Ifnar2	477.67	324.291	337.023	85.3677	71.2268	93.2137
Nup153	3995.37	4424.19	3629.28	8762.54	8585.65	8805.11
Prlr	3230.24	3311.27	1457.26	548.15	419.447	541.356
Actr3	1743.5	1577.27	1524.84	688.558	711.137	599.914
Chrac1	1589.96	1605.61	1955.43	3963.98	3914.08	3969.95
Zbtb7b	790.715	679.427	541.49	180.845	177.502	216.304
Cx3cl1	493.024	406.822	343.088	86.4909	90.4467	118.31
Pnpo	343.752	256.765	266.846	57.2862	63.3127	69.3127
Tpi1	4345.94	3452.99	3662.2	8516.55	8686.28	8849.33
Sun5	202.157	220.084	398.537	1204.13	1136.24	1315.75
Nsmce1	1268.38	1200.46	1385.35	2741.87	2773.32	2764.14
Cfap74	712.24	957.867	970.35	2247.64	2361.79	2403.24
Dnajc18	814.598	769.461	926.164	1905.05	1955.91	1901.32
Tcp1	11506.7	13062.5	14972	30501	29718.5	30764.1
Mcmbp	1103.76	970.371	1011.07	398.757	385.529	444.558
Dcn	2358.5	2134.98	1437.33	596.45	529.113	619.035
Il10rb	336.928	288.444	322.295	75.2583	89.3161	57.3623
Kdm7a	2441.24	2530.97	1991.82	970.496	940.646	843.703
Ccdc92	5825.02	6003.13	7482.96	14638.3	15345.4	16654.2
Ctdspl	1274.36	987.878	950.423	380.785	329	378.83
Abcg2	208.128	209.247	201.867	572.862	665.914	537.771
Acrv1	658.502	617.736	1143.63	2994.61	3183.72	3263.67
Pex2	672.15	601.063	609.068	215.666	238.553	182.842
Donson	513.495	550.211	600.404	1291.75	1263.99	1316.94
Tmem232	697.739	909.515	1068.25	2645.27	2551.73	2501.23
Tsc22d1	14191.9	12714.9	12809.5	6577.8	6042.97	6605.03
Kcnj9	745.506	1098.75	975.548	2463.31	2750.71	2727.1
Evi5l	2384.09	2244.19	2051.6	4634.57	4632	4885.35
Usp28	1184.79	1256.31	1134.96	538.041	486.151	492.36
Gnai2	6170.47	4641.78	5314.4	2163.4	2059.92	2313.61
Ctbp2	446.11	440.168	406.334	966.002	1165.63	1114.98
4930519P11Rik	83.5923	107.541	80.5737	310.019	358.395	347.759
Fundc2	352.282	348.467	256.45	74.1351	78.0103	69.3127
Rab11fip1	2024.13	1761.51	1477.18	660.476	672.697	648.911
4932414N04Rik	412.843	552.712	705.236	1791.6	1971.74	1784.21
Rhbdd1	584.293	596.895	576.145	1368.13	1602.04	1301.41
Slc25a22	365.929	280.941	233.057	61.7792	54.268	57.3623
Hao2	344.605	339.297	256.45	47.1769	52.0069	81.2632
Cep104	1949.92	1885.72	1993.55	3769.66	3974	4089.45
Stard8	1390.36	1097.09	791.875	272.952	287.168	310.712
Knop1	1557.55	1582.27	1855.79	3601.17	3742.23	3687.92
Ppp1r42	219.216	290.111	365.614	1089.56	1048.05	904.651
Rai14	5374.64	6102.34	5925.2	11375.2	12564.2	12232.5
Tpp1	889.66	741.951	562.283	221.282	176.371	193.598
1700034H15Rik	54.5909	87.5335	100.501	363.936	474.845	346.564
Zfp385b	646.561	627.74	609.068	216.789	241.945	244.985
Daam2	8569.91	6983.51	5916.53	2805.9	2497.46	2690.05
Dcun1d4	848.717	883.672	1013.67	2072.41	2170.72	2022.02
Cnpy2	556.997	513.53	408.067	110.079	152.629	133.845
Uxs1	1508.07	1376.36	1353.29	564.999	453.364	598.719
mt-Co1	147157	165788	223641	66138.6	64343.8	61414.7
C1qb	961.311	655.251	625.529	195.447	188.808	221.084
Gm43262	22.1775	23.3423	16.4613	155.01	140.192	141.016
Tmem245	883.69	858.662	571.813	229.145	202.375	209.133
Myl9	3194.42	2358.4	2452.73	1061.48	924.818	988.304
mt-Nd1	31614.9	34514.9	44600.6	14537.2	14653.5	12881.4
Odf4	1341.74	1438.88	1831.54	3911.19	3821.37	3918.56
Rasgrf1	19.6186	17.5067	24.2587	157.256	125.495	170.892
Tfdp2	1804.91	1703.99	1154.02	470.645	488.412	493.555
Eif4g3	7490.89	7807.99	7511.55	14242.9	14459	14738.5
mt-Nd2	18989.1	18887.2	25485.5	8181.82	8669.32	7466.66
Pdha1	580.028	445.17	355.217	81.9979	99.4914	119.505
4930558K02Rik	22.1775	15.8394	33.789	229.145	166.196	162.526
Tulp3	721.623	626.907	489.507	183.091	143.584	180.452
Pdcd5	722.476	681.928	879.379	1843.27	1963.82	1835.59
Sec62	2033.51	1772.35	1787.35	793.021	863.766	792.316
Tekt1	2090.66	2177.5	3175.3	7110.23	7102.33	7648.3
Cfap157	402.608	384.314	678.378	1774.75	1805.54	1851.13
H2-Eb1	530.555	429.331	348.286	110.079	92.7079	117.115
Aven	1320.42	1345.52	1646.13	3392.24	3306.96	3294.75
1700013F07Rik	366.782	387.648	711.301	2217.31	2171.85	1864.27
1700067P10Rik	147.566	115.878	269.445	927.812	853.591	910.626
Plk1	864.071	707.771	1108.97	2702.56	2472.59	2827.48
Alcam	339.487	343.465	268.579	76.3816	76.8797	46.6068
Fam221b	820.569	812.811	1512.71	4158.3	4279.26	4047.63
Cdk2ap2	693.475	556.88	752.021	189.831	226.117	218.694
Myof	490.465	355.136	259.049	66.2723	70.0962	66.9227
Mapre3	941.692	1079.58	1315.17	2738.5	2938.39	2970.89
Dusp15	1069.64	1080.41	1369.75	2889.02	2746.19	3084.42
4921536K21Rik	709.681	876.169	888.91	1993.78	2073.49	1904.91
AV039307	66.5326	60.023	76.2418	349.333	316.564	236.619
Capn11	364.223	458.509	541.49	1254.68	1312.61	1367.13
Mfge8	5021.51	4011.54	3678.67	1698.37	1586.21	1714.89
Meig1	4580.51	4857.69	6418.17	14019.4	15565.9	13003.3
Rap1gds1	718.211	608.566	554.486	161.749	223.856	173.282
Tcn2	1286.3	1018.72	1048.32	325.745	395.704	431.412
Celf2	1320.42	1323.84	1037.93	489.741	411.533	443.363
Slc46a3	266.13	220.918	226.993	39.3141	54.268	53.7771
Cpeb2	3622.62	4232.45	4712.26	9482.55	9608.83	10741.1
Cytip	608.176	605.232	513.766	214.542	185.416	186.427
Itgb1	3726.68	3604.71	2575.76	1135.61	1155.46	1244.04
Bckdk	618.412	496.023	414.131	142.654	102.883	137.43
Ndufaf3	2673.25	2712.71	3171.83	6135.24	5985.31	6434.13
Ddah1	1174.56	979.542	935.694	383.031	378.746	411.096
Mfsd10	378.724	302.616	361.282	97.7235	65.5739	90.8236
Nenf	992.018	650.249	752.887	213.419	214.811	258.13
Scara5	3295.92	2951.96	2301.12	1030.03	988.13	1114.98
Unc93b1	546.762	420.994	348.286	110.079	65.5739	96.7988
Slc7a2	1102.05	1029.56	655.852	234.761	256.643	255.74
Smg7	1798.94	1876.55	1703.31	3574.21	3642.74	3661.63
Rtl6	581.734	581.056	548.421	1286.13	1222.16	1379.08
Esd	833.364	623.572	745.09	268.459	219.333	209.133
3110070M22Rik	329.251	338.463	538.024	1408.57	1302.43	1675.46
Id3	278.925	194.241	197.535	43.8071	35.0481	27.4861
Hbs1l	1580.58	1579.77	1635.73	3163.1	3170.16	3171.66
Agtr1a	115.153	126.715	144.686	478.508	379.876	429.022
Amacr	516.054	365.973	317.963	71.8886	96.0996	88.4335
1700028J19Rik	2493.27	2731.05	3476.8	7065.3	7496.9	7481
[truncated: 10,829 more rows]
