# Supplementary material for: Loss of full-length DAZL isoform disrupts PABPC1-dependent translational regulation and meiosis
Source: Cell Death Dis. 2025 Nov 17;16(1):841. doi: 10.1038/s41419-025-08179-7 (PMC12623972; doi:10.1038/s41419-025-08179-7)
Supplement: Supplementary file 5 — Expression matrix from Ribo-seq data [file 41419_2025_8179_MOESM5_ESM.xlsx]

## Sheet: Riboseq_matrix
gene_name	Riboseq_KO1_fpkm	Riboseq_KO2_fpkm	Riboseq_KO3_fpkm	Riboseq_WT1_fpkm	Riboseq_WT2_fpkm	RiboseqWT_3_fpkm
Noxred1	0.266651	1.37101	1.37955	14.5965	18.0228	18.1102
Ccdc187	0.262779	0.755027	0.579798	2.85577	3.23226	2.11717
Tssk2	0.875515	0.844038	0.14155	8.70531	13.2914	12.388
Pdzd8	1.01573	0.783366	1.21522	3.74657	4.55895	5.00144
Gpat4	4.00101	4.82145	5.20435	15.3413	19.6386	16.8035
4933411K16Rik	0.990665	2.54679	0.427112	15.5344	20.3433	24.7951
Atp1a4	0.704209	1.3844	0.642939	12.6488	15.3553	14.6297
Lipe	0.670991	0.497589	0.333795	6.4896	5.61448	5.7549
Rcc1	1.65797	1.72522	2.5529	4.15299	3.96051	5.36214
Akap1	3.32177	2.7131	3.40133	9.72214	8.18552	10.6928
Hk1	3.13347	2.95215	4.21405	21.1516	26.3045	22.249
Prkcd	0.575386	0.493066	1.24035	1.68733	2.34382	2.10901
Lrrc57	1.90986	2.10422	2.64668	16.1895	18.3689	16.0596
Iqcn	0.927848	0.681515	0.857206	7.05741	7.69911	4.1261
Knstrn	1.85534	1.6656	1.86644	7.93451	6.65572	6.40047
Nsun4	2.50931	1.72676	1.80309	4.58519	3.77431	3.61508
Prkar2a	0.905029	0.887797	1.01655	4.06396	3.49617	4.98746
Clmn	0.379479	0.424842	0.617486	1.7747	2.37872	2.23091
Azin2	0.905976	0.970448	1.12297	5.42428	6.33872	3.93117
St6galnac2	1.53436	4.5246	0.466955	58.0144	64.1495	57.0088
Mroh7	0.158231	0.366101	0.286521	1.62406	2.17237	1.75528
Cct8l1	0.0774615	0.497843	0.400758	3.37896	6.70809	6.31316
Nbr1	5.32795	5.48451	4.91822	10.6931	10.2263	11.036
Fam161a	1.03664	0.310914	0.178773	5.67459	2.4815	2.73799
Agpat2	1.06973	1.7417	1.47584	3.84284	4.66955	5.32791
Tnp1	8.69004	14.7446	12.139	115.505	171.434	151.486
Ppp2r2b	0.112938	0.241951	0.0973837	1.44897	2.50472	1.91761
Spata18	1.08141	0.741354	2.42442	12.7643	15.4559	15.3421
4930571K23Rik	0.634983	0.362757	1.09506	23.5348	25.9297	28.2717
Aplp1	5.6894	3.2359	3.71192	0.258385	2.1269	0.854886
Gpd2	2.22669	1.63979	1.89001	11.7843	11.023	10.1871
Rd3	0.0571812	0.183751	0.184897	0.33013	1.08699	0.809082
Lrg1	40.5647	58.3821	44.9317	8.44324	5.35498	8.54845
Ccdc91	2.80516	2.44918	3.90205	16.8404	13.9181	11.4431
Car2	0.313588	0.161234	0.648956	3.7014	4.7027	4.40159
4921507P07Rik	0.830414	1.39584	0.0826205	9.58862	11.5358	10.7014
Adam21	1.04364	1.34149	1.68732	12.3185	6.77837	9.6871
Banf2	4.52247	1.3678	0.688166	32.7655	37.928	27.1018
Paqr9	0.344943	0.443388	0.563561	0.838523	1.32295	0.986424
Tuba4a	2.70887	2.26856	1.75184	10.4789	9.66604	10.5927
Bhmt	13.6654	16.3786	11.1236	1.65847	0.835819	0.597242
BC106175	0.220788	1.3244	2.47493	23.6055	22.4621	21.3266
Reep6	5.27353	4.36322	6.66404	10.4987	14.8515	15.7812
Spata31d1a	0.027024	0.208419	0.104859	0.728095	1.3699	1.56009
Phlpp1	1.14736	1.79291	0.523769	4.56044	5.9873	4.27828
Prss58	1.24128	1.99442	1.20412	25.4806	21.3021	17.2122
Txndc2	1.7583	3.1445	1.28542	12.5543	9.04238	12.6342
Fhl5	2.07552	1.33393	0.503343	10.9842	9.72667	8.51654
Ddr1	5.12279	4.90794	3.49813	0.530693	1.47854	0.540258
Mical3	1.56926	2.0256	1.87619	2.10638	2.42324	3.00036
Lpin1	2.93708	2.75283	3.3042	6.16258	6.25208	5.95664
1700022A21Rik	0.209809	0.269688	0.135685	6.32574	11.4112	9.49978
Ubl4b	3.28555	1.97084	0.283304	19.8118	30.7658	28.1411
Wdr64	0.57006	0.586202	0.0983095	5.26589	4.61558	5.7215
Ttc7	0.316462	0.406779	0.847868	1.91407	1.52782	1.10025
Paqr5	0.384173	0.0493814	0.397514	0.739327	1.82574	1.34808
Ank2	0.355051	0.577349	0.27111	0.620169	0.754446	0.629484
Dgkh	0.572708	1.01222	1.44677	3.74274	3.80853	2.91726
Comp	3.43021	1.57941	1.92035	6.37142	7.13705	6.83843
Odf1	13.3344	16.9632	10.6681	307.586	405.627	382.327
Clpb	1.02183	0.980191	0.966577	7.1615	13.0946	10.3755
Tcp11	8.26543	10.7768	8.59339	37.9017	47.0698	43.2439
Ccdc27	1.38159	0.0934677	0.564303	10.8219	17.5089	12.5935
Ccdc33	0.0568708	0.0365507	0.110336	2.15244	1.71172	1.31969
Col18a1	7.63729	8.92701	8.70284	5.2462	5.62081	5.85317
Chrne	2.24707	1.03981	1.97634	3.45953	4.55635	6.51157
Atg9a	0.68543	1.28769	1.15933	6.93366	8.90921	5.96828
Sgms1	1.46918	1.2775	1.43451	2.43932	2.87499	2.75544
Cpeb3	0.901495	0.632061	1.0865	1.05145	1.27662	1.29876
Tln2	0.37237	0.457369	0.492329	0.658222	0.935071	0.917945
Nup98	3.4956	3.40866	2.30739	4.59303	4.32815	4.24339
1700001K19Rik	0.318119	1.63564	0.617188	5.71395	9.5749	8.64231
Ankef1	0.655388	0.516329	0.710962	4.31273	4.93433	4.78625
Adcy10	1.77297	1.67571	1.23652	6.11042	6.93893	5.35179
Prr30	1.43101	1.19562	2.31361	12.5763	17.6063	11.4199
1110017D15Rik	0.855183	1.09925	3.04178	33.464	38.8353	45.1343
Nrd1	7.38235	5.4693	5.42085	11.5731	12.8517	9.63283
Acsl1	0.782477	0.521522	1.21822	4.27587	5.14181	3.80535
Habp4	0.538258	1.16526	1.61222	2.39883	3.1115	2.40506
Ttc21a	0.592045	1.05092	0.911616	7.45112	4.88291	5.07413
Rimbp3	1.27056	1.99609	1.24164	4.60048	5.57599	4.09091
Akna	0.500631	0.0338689	0.408961	2.53539	1.33569	1.6106
Insl3	1409.3	1316.01	812.061	194.574	195.956	167.53
Fam71f1	0.373912	0.961251	0.604528	8.03533	10.7606	4.12671
Ace	3.82125	2.06813	2.04387	14.892	18.0235	15.7734
Mgst1	42.937	47.8193	45.1894	7.55149	8.44743	5.2959
Chn2	0.757942	0.60471	0.30424	2.1125	2.81538	3.2839
Oxct2a	1.0357	0.22188	1.22795	10.4087	12.5785	15.143
Pwwp2b	0.407585	0.45842	1.25204	5.22922	3.65878	4.38299
Atp8b3	5.47917	6.33861	6.75332	30.1034	30.1237	28.8948
Actg2	5.07315	1.75566	4.41651	13.6433	20.1944	24.406
Stk35	8.94983	7.84798	9.35579	16.1069	15.7444	15.0713
Pmfbp1	1.18376	0.706458	2.13259	9.32939	8.52783	6.36483
Elfn1	0.0728197	0.234005	0.235464	2.19551	0.653683	1.31886
Spatc1	0.982895	1.26341	0.346714	8.71258	3.86899	7.88929
Igfbp3	1.89271	0.935722	2.00865	0.871698	0.205012	1.20857
Pkd1l3	0.301179	0.0276525	0.194774	2.78764	2.47641	2.19164
Dnah10	0.42494	0.218486	0.41527	3.18632	2.72256	2.39437
Odf2	4.68616	4.98027	4.67459	19.9622	26.249	20.9927
Osgin1	4.43095	1.24133	2.64509	4.73733	2.75968	1.99339
Kif17	0.364671	1.02272	0.471669	6.6777	7.80751	5.92917
Gsg1	5.17194	2.216	3.34472	58.8592	74.6476	71.8791
Trim66	0.300053	0.231412	0.446306	1.0394	0.554544	1.1548
Apoe	204.336	222.834	223.581	26.708	27.3122	27.1028
Ptgds	712.898	972.481	555.22	84.8567	78.1192	87.9021
Fam110a	4.06081	2.56564	1.6024	10.3316	13.5199	11.8422
Fbxo24	0.423294	0.310914	0.312853	6.129	7.79117	4.58614
Pkib	0.141604	0.115829	0.0832506	1.23869	0.815703	1.07831
Rnf38	1.5489	0.70269	2.12121	3.13277	3.07911	2.66087
Dnah3	0.371658	0.395831	0.535644	2.77923	3.21852	2.404
Klhl10	3.23345	1.62636	0.272751	13.8883	17.371	15.834
Osbp2	1.52833	1.3506	0.679512	4.65694	4.2621	4.16282
Rfx2	2.61792	3.12471	1.88114	4.29172	5.81476	4.86839
Wwp2	1.25001	1.34263	0.908052	2.32871	3.21892	2.30657
Akr1cl	79.578	89.8104	59.5623	6.06561	5.7552	5.59672
Cdca2	2.60479	1.77659	1.92518	4.39902	5.50177	2.70781
Prm2	14.9523	17.0356	6.593	255.053	301.463	256.573
Atp1b2	7.02802	6.5005	3.22242	1.2404	1.02104	2.69389
Fam71f2	1.07141	1.83625	0.769873	25.6591	23.8872	24.66
Cnn3	4.90168	4.6933	3.10525	0.192512	0.0528224	0.169851
Trim80	0.314172	1.7163	1.727	12.5961	10.7832	7.91272
1700001J11Rik	1.93869	3.00504	3.54003	9.43708	10.1769	6.00262
Ubxn11	0.864899	0.535281	0.497186	5.75372	4.6347	4.13367
Tent5c	9.84111	9.67143	10.8274	9.90895	9.63003	9.27837
Srcin1	0.345861	0.0533481	0.0894679	0.905211	1.76785	0.845636
Ttbk1	2.23052	1.62054	1.29615	2.95848	2.64012	3.04934
Ttc39d	1.30843	0.961054	2.33703	9.11283	8.75146	5.07798
Ipo5	10.4035	11.7133	7.2355	15.426	16.9751	14.5557
Gstm1	588.736	602.862	556.736	77.5313	83.0968	73.5411
Prm1	18.888	25.6463	17.2042	250.52	275.048	262.587
St6galnac2	1.53436	4.5246	0.466955	58.0144	64.1495	57.0088
Smim23	0.657584	0.281752	1.70105	19.1231	18.2876	22.8269
Izumo2	2.93733	4.58469	5.15602	31.2249	32.3502	50.1113
Akap12	44.0037	42.1387	40.6201	99.5289	89.6768	78.8938
Egln2	7.16109	7.8799	8.42021	17.1918	21.7142	22.66
Dcun1d1	0.404039	0.216396	0.544363	1.23114	1.04897	0.800369
Cdyl	4.98039	5.77938	4.56286	15.4418	15.9618	14.8378
Xrra1	2.27957	1.02111	1.29551	4.56419	5.54435	5.4344
Hspb9	5.02155	6.18573	2.70622	27.9176	32.0401	31.0261
Spata31d1b	1.16929	0.774276	0.320807	4.40961	6.92279	4.85315
Vars	6.44662	5.95372	3.36328	10.4602	9.64017	9.68883
Grip1	1.03805	0.422532	0.380412	1.13203	1.3338	0.822521
Mfap3l	0.488788	0.485494	0.431048	2.70795	2.72179	2.31374
Cep85l	1.40756	1.73592	0.811866	2.87962	2.87256	2.38993
Lrrc8b	1.60348	1.10313	2.30765	8.08406	10.9237	8.07835
Lrrc43	3.16156	0.756066	1.04607	7.92376	10.9484	10.5698
Nt5c1b	0.997532	0.854815	0.57343	14.5045	20.3673	19.0075
Tmem247	2.00134	1.02901	4.40055	7.70303	14.7951	10.1944
Malat1	33.13	36.8251	43.1601	11.0798	13.8298	8.74135
Ropn1	3.28009	8.5778	4.68138	35.5527	36.0739	30.3434
Tmem86a	21.9763	28.2482	23.4267	4.95737	1.95532	4.73831
Mllt11	1.78334	1.55548	2.05945	5.14795	6.1209	3.67683
Lmntd2	0.927972	0.825793	1.3849	6.04442	5.05087	5.57532
Ak1	1.5817	2.25901	1.5154	5.33627	8.41393	7.89108
Mex3d	7.06953	6.21752	3.00783	20.885	26.0329	17.9527
Tmigd3	0.280262	1.32091	1.32914	1.31842	0.789282	2.85519
Osr2	7.37917	8.29951	6.07364	0.376541	0.177115	0.901732
4930407I10Rik	0.68234	1.3365	1.63901	4.75232	6.62275	4.67105
Skp2	1.81341	1.38865	0.474087	4.13336	3.50425	3.51579
Gapdhs	1.69828	2.42552	1.70845	42.9719	48.6247	50.6226
Inha	65.91	58.1129	50.7496	13.0805	16.8579	16.9032
Dydc2	2.22839	0.716091	1.6813	15.7244	28.4366	25.855
Tssk3	0.593367	4.11864	0.767467	14.312	23.6872	18.6723
Plcd4	0.344987	0.166292	1.03186	1.65979	1.59397	1.51322
Aknad1	0.0609885	0.104526	0.0262944	0.652057	0.0858788	0.207108
Vwa3a	0.59032	0.243898	0.0545375	0.784415	2.20427	1.43189
4930590J08Rik	1.17412	1.13191	1.74641	6.70335	5.73488	4.552
1700015G11Rik	3.44362	7.37736	3.46423	36.3265	61.0167	34.6491
Spata20	9.35513	8.08463	3.00791	46.5856	72.0613	61.8623
Csnk1g2	2.67046	2.50378	2.0724	9.83502	6.23769	6.79249
Sqor	1.78533	1.5299	1.29891	1.67018	3.37812	3.11557
2810408A11Rik	0.192443	1.48419	0.580786	2.3867	6.57132	3.55801
Mgarp	23.9574	31.1726	13.3072	1.50856	3.5701	3.41064
Atp8a2	0.157718	0.291424	0.140246	0.42999	0.510101	0.792224
Phkg2	3.91147	3.31932	4.6662	9.8905	12.6332	12.81
Rgs22	1.63595	0.827348	1.07532	4.85152	5.15479	5.00902
H2al2a	6.72629	10.0869	3.62494	101.399	118.096	139.904
Smcp	17.1368	11.7623	3.2279	189.55	266.022	254.247
Rffl	1.89813	1.84637	1.128	1.61254	1.62534	2.43895
Prom1	0.254052	0.190492	0.246445	1.24945	0.894336	1.84527
Lcn2	293.438	287.41	184.337	32.4687	31.1302	41.6263
Spag4	0.534534	1.57626	0.325351	9.15737	10.8918	14.8776
Lrrc9	1.38705	1.98667	1.07642	6.22844	5.35715	5.65228
Sppl2c	2.10343	2.70374	1.32354	18.8176	22.6343	19.6914
Susd3	87.3289	99.7262	86.1511	23.4936	20.9221	19.0916
Herpud1	9.70141	7.69969	8.00034	14.5351	17.3968	13.6348
Lmntd1	0.176425	0.0503946	0.329608	0.603598	1.65618	1.48669
Qrich2	7.21802	8.39439	6.85153	26.3809	28.591	24.5343
Msmo1	9.44442	11.2818	9.40147	0.983315	1.30551	1.03548
Actl9	8.62953	14.221	7.01173	36.905	41.5951	38.4468
Cdc14a	0.0731705	0.125404	0.0473197	0.719716	1.39094	0.938691
Tssk6	5.23407	2.34012	0.735848	24.671	30.402	30.6541
Rnf138	3.02385	2.27932	2.26939	3.40058	4.53391	4.14124
Tmod2	0.884134	0.718645	0.773576	1.10096	1.31819	1.0891
Gm5893	0.509494	0.0935573	0.376563	0.840431	2.61348	3.46034
Slc22a14	8.30714	7.06511	2.82751	21.3959	26.3851	33.0176
Cdiptos	1.46567	1.20574	0.454971	4.73866	9.59681	8.22899
Chl1	0.407774	0.603567	0.223753	5.29506	6.25087	5.48303
Akap3	4.04686	3.09632	3.80107	37.7659	46.4017	34.8473
Stk36	0.54276	0.758327	0.457833	2.36153	3.6635	3.68628
Cpe	54.3796	64.96	42.171	14.4914	10.4529	10.2812
Cst8	7.65742	10.5295	8.29188	14.8507	33.8521	32.4541
Luzp1	8.42651	8.32814	8.98557	13.0933	11.8259	13.9261
Ankrd60	4.15458	2.83702	7.89245	15.6576	17.4133	14.8432
Fam78a	1.39873	1.96137	1.90781	7.34129	8.70192	6.41955
Basp1	9.45134	7.19204	4.40081	1.64912	0.479109	1.62617
Aldoart2	4.21441	5.29942	0.592496	15.3982	18.0934	15.556
Tsks	2.90308	5.44614	0.608899	30.7027	44.4142	32.5951
1700009N14Rik	1.08674	0.62084	1.24942	22.9278	20.0208	29.7967
Ttll13	3.72636	3.38904	0.90938	6.58492	7.53658	8.39635
Otub2	1.02775	1.42676	0.531723	7.59504	7.38069	6.74754
Retreg1	0.51343	2.54556	0.901246	2.44667	3.25336	3.32102
Tmem176a	18.6588	23.369	25.9384	3.42714	4.21054	2.75294
Ulk4	0.928955	0.252593	1.08599	4.14848	3.33936	2.99283
Pknox2	0.102885	0.52899	0.133072	0.207427	0.248355	0.282833
Ccdc54	1.52136	2.85811	0.756824	4.95475	9.8873	9.53784
Plekha6	0.145477	0.0934976	0.156801	0.404394	0.51212	0.411682
1700029H14Rik	6.30698	7.69474	7.46619	51.9789	44.9316	51.1845
Gm4787	0.306997	0.157845	0.158829	2.75709	4.92807	5.97711
Rasa3	0.924232	1.22633	0.771233	1.83603	1.79471	1.38367
Prss35	5.29275	6.51981	7.9296	2.60302	2.00294	1.74742
Lrrc28	1.05122	1.21612	1.337	2.65244	2.70145	2.32038
Tesk1	4.96747	5.6806	5.71602	19.9546	18.1623	16.326
Dyrk1b	5.12916	2.31842	3.57221	9.1839	9.82173	9.25127
Psmf1	2.24044	2.24325	4.14844	4.75038	5.30504	5.09885
Clu	596.515	640.413	449.764	113.689	123.502	142.33
Dusp13	0.996441	1.99239	0.429602	7.59944	7.42476	5.57697
Prss52	1.71318	1.83509	0.738615	7.69289	14.9264	12.2819
Ace3	1.98968	1.05829	0.532443	6.95395	4.27501	7.9993
1700056E22Rik	2.14956	1.07451	0.617835	8.4267	8.19764	8.92173
Filip1	0.290944	0.0373978	0.225786	0.373275	0.368714	0.46107
AU015836	29.8794	28.5124	47.0707	3.3309	4.56973	4.94957
Ildr2	0.754815	0.9939	2.04782	0.165338	0.524952	0.229234
Olfml2b	5.64418	6.81339	4.44362	0.251873	1.29581	1.55557
Pabpc2	6.93133	7.24841	5.31825	33.6115	24.7518	22.341
Rangap1	6.93445	5.70143	4.08053	7.1735	9.26968	7.56662
Eef1d	3.58215	4.09287	2.30145	6.48821	6.52763	7.50011
Sema7a	7.18517	9.4726	4.05096	2.60006	2.14025	2.08546
Rpl10	5.62326	2.75809	1.81829	0.569566	1.71908	0.670028
Wdfy1	1.00675	0.541704	1.18101	1.74221	1.65663	1.1926
Tnfrsf21	2.43989	2.23338	0.717224	0.664009	0.429456	0.376616
Ttc23	0.466067	0.345623	0.231852	1.3109	0.397552	0.649312
Mtfr1	6.39295	6.56504	5.7072	13.7294	12.7691	11.72
2610318N02Rik	3.53571	2.05801	0.690282	14.5502	22.2632	23.8625
Gm5617	7.43776	20.9595	29.2302	211.769	261.629	239.947
Dpysl3	1.01145	1.38876	1.27849	1.38615	3.37448	2.47198
Ift172	8.40201	7.25895	6.11654	15.1091	12.3886	13.2266
Fam187b	0.924094	0.409595	0.370934	7.9312	8.34582	7.1058
Tnfrsf1a	33.2414	25.1698	22.9002	4.43779	5.51043	5.04357
Pgrmc1	85.1534	91.3709	70.3573	18.9954	18.5733	20.9261
Oaz3	1.72057	2.61783	1.86207	15.9928	23.1028	15.6604
Gstm2	104.314	113.617	85.0713	13.8127	9.1724	11.3675
Fscb	1.0395	0.755223	0.175369	7.13212	7.92323	7.98083
Vim	27.735	24.9471	29.9906	2.7119	2.97641	4.64033
Prdx3	17.7801	17.5702	16.8822	1.84602	3.58181	2.44308
Shbg	17.2478	10.3721	10.8281	2.84695	1.70435	1.48426
Ttll3	0.813599	0.154933	0.233848	1.66239	2.76863	1.29616
Il4ra	0.683331	0.553036	0.425546	0.259762	0.106912	0.114592
Tuba8	1.9466	3.53752	1.64956	21.0991	24.6693	20.591
Akap4	6.87498	5.48285	2.46644	65.606	83.841	83.8997
Myo18b	0.127792	0.146012	0.532592	1.02016	0.749773	0.835782
Ccdc136	9.11481	8.50868	9.7272	31.3473	39.2361	28.4811
Rab3il1	1.42123	1.19972	1.509	3.83732	2.41943	2.01696
Actl7a	5.32109	5.16204	0.649278	18.1619	20.4636	20.6835
Ecm1	8.91415	19.6648	7.86821	1.39094	2.79879	2.45442
Igf2bp3	0.353737	0.574347	0.67425	1.45705	0.865124	0.52686
Anxa5	47.4426	50.7639	41.793	4.38687	6.13881	6.096
Foxo6	2.84635	3.13601	2.10371	0.596212	0.306733	0.657537
Trim47	6.88696	6.21101	7.61462	0.783822	1.05579	0.880163
Selenop	11.3312	21.6415	13.4115	2.67438	1.24183	1.81505
Vwa3b	0.305638	0.491082	0.329429	1.20906	3.01261	2.45061
Ccdc150	0.574813	0.349987	0.27391	0.659843	1.0863	0.753398
Arpc1b	2.58367	2.90114	2.1126	0.571515	0.564533	0.504241
Gpi1	3.43733	3.35914	4.29363	3.7757	5.34573	4.42391
Gm30302	1.63765	3.13187	2.16981	12.6064	13.7516	13.2023
Apoh	0.952961	0.244986	0.986055	0.733576	2.61666	0.431483
Serping1	32.2097	35.2717	23.1541	4.19111	3.58792	2.21866
Antxrl	0.376928	0.62293	0.487522	4.21414	3.75322	4.75427
Gprasp1	3.10577	2.62134	2.87968	0.408064	0.237105	0.72006
4930406D18Rik	1.66925	1.19203	5.75741	27.841	23.1132	16.5858
Lyzl6	2.29459	3.14609	1.78071	13.7382	14.8628	23.5495
Trank1	6.00755	6.17469	6.52759	1.99	1.6503	2.00471
Gsta4	38.3954	44.5722	33.5212	5.5418	6.71591	6.51928
Dtx1	2.27709	2.11186	2.12502	1.18337	0.152203	0.326273
Fam102a	6.9365	5.92264	5.8624	1.51	1.34875	1.58737
Ctnna3	0.399355	0.351225	0.1903	0.889893	1.53163	0.76135
Aldoart1	0.740263	0.856377	0.287239	2.94419	5.39429	4.27351
Kif2c	2.29785	3.80394	1.5761	6.92355	6.36097	7.09381
5031439G07Rik	0.948992	1.17917	0.777376	2.00893	1.88751	1.77246
Spz1	1.28479	0.889251	0.766968	17.3712	16.5953	21.2555
Marcks	7.46751	7.37991	9.31881	1.10731	1.62482	1.18935
Egln1	3.71936	3.47698	6.55998	1.13874	1.29444	0.526268
Actrt2	5.61032	7.34754	5.8873	49.8421	59.0262	54.3997
Ftl1	1.70039	3.35138	3.37227	1.59982	0.95774	0.769908
Plb1	0.143304	0.167456	0.235901	1.11985	1.26576	1.62213
Aard	121.589	153.393	165.864	38.746	27.4906	31.3789
Gm35339	0.646293	0.178016	0.925485	2.51715	2.16951	1.90732
Gm9999	4.44808	4.57403	1.15064	59.0652	59.1892	57.1475
Rnf151	2.28806	4.4116	3.78146	22.1796	35.9774	23.8854
Chd5	1.82289	1.42625	1.33264	6.56876	8.62121	5.79553
Tasp1	2.37087	2.35246	2.04434	3.8956	5.13946	4.0962
Tceal9	16.8454	16.0044	17.8094	3.19486	2.93926	2.65298
Glrx2	0.346334	0.267105	0.716722	0.510989	0.713228	0.705661
Pgam2	24.0511	27.661	8.6541	93.7312	106.375	97.6408
Ell2	0.680066	0.437077	0.39982	0.396595	0.277489	0.314919
Trim26	2.76467	3.98014	3.66167	0.227008	0.887597	1.00143
Fhdc1	0.242268	0.404833	0.0626703	0.90139	2.07243	1.0421
Peli2	0.451244	0.17186	0.864656	1.39373	1.88856	1.85397
Samd4	0.543885	1.05994	0.907699	3.69155	4.28013	3.79322
Mroh2a	3.82796	3.42591	3.79432	7.82576	8.02863	7.30953
Hydin	1.36431	1.23407	1.28534	3.48996	3.33526	2.93615
Rnf19b	25.4404	26.8542	24.2853	123.976	81.0486	109.382
Agt	435.543	418.077	395.956	69.2564	67.8674	62.377
Cep295nl	2.03161	3.71626	1.31385	13.634	14.5238	11.5869
Allc	1.01268	1.56203	0.130981	15.461	18.2881	18.7994
Usp44	1.09255	0.968522	1.85167	4.0118	4.6153	4.86157
Ubqln3	2.49334	1.06831	0.16538	7.79219	6.34664	9.48019
Ptms	5.44182	5.42707	8.61611	1.926	2.9726	1.27446
Usp25	0.926402	1.44339	0.835122	2.52117	3.05367	2.44684
Deup1	1.33046	0.0589713	0.534051	2.76644	5.03891	3.89488
Rab12	3.45573	3.66946	3.30368	0.449788	0.952057	0.680301
Kif21b	0.386487	0.304484	0.87077	0.991708	1.06649	1.2419
Mllt6	5.64714	5.45066	5.45827	2.58942	3.03576	3.02307
Fbxo39	1.60084	1.71476	1.1503	16.8871	14.3703	10.7718
Fbxw10	1.28315	0.727655	0.781005	3.58301	4.4639	4.05835
1700014D04Rik	1.34263	0.952169	1.19763	7.42482	5.28056	9.06634
Ccdc159	1.3221	1.8783	0.720006	5.71358	8.52446	11.6574
Gpx4	9.95645	10.3063	3.30492	12.4348	21.588	18.95
Cd81	53.659	50.1869	40.7411	8.86772	10.3084	4.53904
Prm3	0.740985	0.476229	0.479199	17.112	15.6509	18.4527
Nr6a1	2.31558	1.94821	3.08575	7.07598	5.05393	4.36855
1700029F12Rik	8.26133	10.7904	12.2364	33.5068	44.6084	42.0815
Emb	1.42972	1.72466	1.65006	0.0282199	0.232293	0.622452
Col20a1	0.236331	0.113917	0.191046	1.06123	1.34153	1.50478
Llcfc1	1.43497	1.84451	0.530288	8.67916	9.5257	13.6907
Chaf1a	0.823503	0.639527	1.10951	1.65084	2.446	1.47593
Ankmy1	0.909029	0.644669	0.608145	3.53901	5.36283	3.97399
Ppm1a	1.65767	2.86131	2.81789	3.26609	4.03899	2.94864
Hmox2	8.97571	13.1226	11.8751	14.1528	15.8468	15.5892
Fam71e1	0.282083	1.7223	0.456062	6.33336	8.34132	11.2555
Fxyd1	5.55908	6.34174	7.36993	1.33728	2.27496	0.943894
Rabepk	2.66844	3.99314	1.08178	4.75209	6.26712	3.74188
Asb8	3.52967	3.64582	5.78817	3.5581	5.05894	2.56849
Slc22a15	0.512065	0.52108	0.413944	0.999138	1.72375	1.79928
Ccdc116	6.37846	2.60281	2.57539	16.4534	15.7178	11.3077
Ap2b1	6.99217	6.08845	5.92444	10.9742	8.79524	8.2487
Eef1g	1.69429	2.25293	0.226698	2.47356	2.03612	2.77759
Adam1b	3.36751	2.28128	1.17718	7.12288	6.68023	5.51175
Dstn	17.6464	15.7348	9.76703	3.56935	2.60234	1.70956
Ubtf	4.2195	4.5297	4.16812	0.624637	0.930406	0.892272
Ubxn6	0.374077	0.206073	0.691193	0.274247	0.733678	0.665402
Tbc1d20	4.40665	6.17922	4.85173	7.28898	10.5384	7.09056
Bag5	8.11597	7.78525	8.69551	19.038	21.6838	15.4258
Tepp	1.04957	0.613235	0.863882	3.7949	4.6353	3.78022
Tmsb4x	37.2276	53.8337	35.5397	12.0827	10.648	10.0333
Tmem53	2.74896	4.55935	0.458778	25.5981	32.3091	34.1282
Ccdc185	3.03065	0.855127	0.764853	17.1652	16.3154	11.8814
Lsr	3.56676	8.18053	4.52283	1.88426	1.47718	1.82079
Fbxo44	2.26045	0.968522	2.01409	5.99354	3.92566	4.66256
Pde1a	0.530596	0.909367	0.490198	2.20431	1.86785	3.06025
Spata6	3.97607	4.58931	3.88325	14.9566	18.7387	21.3096
Fam71b	2.43726	4.38597	1.41857	27.908	28.3778	25.4505
Plcz1	0.423631	0.855695	0.861031	2.48461	6.64695	5.41185
Ctsb	28.9445	29.1058	19.514	3.80047	4.63953	5.20015
Cd74	12.847	16.0483	20.478	0.812511	3.82183	5.01808
Gstm5	106.617	119.322	71.9473	274.641	359.756	372.415
Rhbdf2	2.35329	1.58623	3.08089	0.699574	0.606165	0.649711
Aif1	2.37966	5.35292	3.59086	8.65032	8.90067	7.74431
Sord	13.046	8.2186	8.60398	26.018	35.3309	22.9554
Stard10	1.25591	1.61434	0.568541	9.10384	11.5392	9.596
Nup35	0.315898	0.290039	0.583694	1.67906	1.04851	1.43033
Cited4	5.10799	6.72212	4.24718	0.936205	1.2844	0.826002
Efcab6	2.72608	2.25481	1.96226	8.42441	8.71203	8.15724
Vcam1	36.7853	45.8528	26.3365	4.65794	4.73849	5.79615
Ehbp1l1	3.01012	1.65422	2.05951	4.67347	3.52448	3.62953
Trp53tg5	1.46372	0.418103	3.36568	2.5039	12.3665	5.70699
Emilin2	0.248341	0.46109	0.0713793	0.708035	1.10736	1.09321
Klhdc3	20.3864	32.078	26.5953	39.4583	47.3902	36.2061
Ralb	3.57416	7.04974	4.62286	0.790615	1.00874	1.29047
Mmel1	0.568266	0.449506	1.92231	3.75753	4.10864	2.27612
Gstm6	30.472	32.0024	24.8923	5.68297	2.17767	3.28504
B2m	110.217	135.316	97.0935	29.233	15.4825	26.7916
Il17ra	1.33278	1.44265	1.02069	0.584975	0.611165	0.516116
Trim36	2.09392	1.82074	0.438108	3.59511	6.53653	6.58784
Fhad1	1.23679	1.71694	1.15176	2.98312	3.91845	3.75196
Rbm28	1.44847	1.27572	0.971429	2.06484	2.49286	2.24687
Tmem50a	19.8549	19.5254	13.7685	3.52944	5.17896	3.24937
Apoc1	158.231	165.599	177.986	14.4069	13.5841	16.6399
Adam3	9.50033	8.22961	6.47782	26.6959	26.337	28.9889
Lrrc74a	0.225709	0.0967083	1.55698	3.57147	4.29062	3.40656
1700019N19Rik	4.83379	4.97067	2.18823	17.9848	27.9493	22.4337
Saysd1	3.69017	4.19901	1.17366	14.1256	14.4386	19.2421
Syap1	11.5009	19.4341	20.1402	4.14476	5.66354	5.70472
Lrrc36	3.09882	1.4554	1.00201	5.65775	4.90894	4.04738
Ttll10	0.838605	0.930948	0.246514	6.65109	8.89665	8.75911
Fmn1	0.548007	0.655826	1.08764	3.87907	3.17311	3.0909
Fkbpl	4.54796	2.48452	3.52943	14.7332	18.7319	11.8406
Galntl5	1.49381	2.7602	1.44908	16.53	19.8185	18.3888
Padi2	0.848445	1.20744	1.29335	0.155505	0.256009	0.0686001
Hspa1l	1.10608	0.473918	1.1127	6.38585	6.61933	7.79044
Fam205a1	0.0366382	0.188378	0.52127	0.329042	0.309545	0.373255
Slc4a3	0.582947	0.613078	0.639749	0.181311	0.186558	0.199961
Aldh2	99.7468	116.863	94.9395	8.82047	14.6777	11.841
Hsdl2	2.44565	4.1915	3.30381	6.20569	5.5674	7.56686
Herpud2	2.33416	2.13356	0.972797	2.09627	2.30074	1.73208
Tent5b	0.730617	0.170751	0.773172	1.44865	0.210435	1.05258
Grin2b	0.0305736	0.0157197	0.142359	0.0549153	0.142069	0.152275
Adgrg1	10.2837	8.93249	9.82176	2.62437	3.01845	2.60092
Fam220a	0.985935	1.26732	2.33057	10.5556	9.62242	12.0839
Poll	1.63406	1.76434	1.01448	4.19291	3.10627	2.95948
Lgals8	2.4301	3.75896	3.24966	4.0161	4.21933	2.51765
H2-Aa	3.75955	3.75291	4.70745	1.48808	0.718053	2.03728
Irgc1	8.18017	4.03878	3.99389	53.2394	53.2069	47.1564
Lrrc18	0.145361	0.31141	0.564033	4.66236	8.54558	7.18499
Iqce	1.36292	0.778616	0.865082	3.17336	3.97156	3.19979
Mmp14	2.47223	2.32601	2.10976	0.490487	0.511411	1.12515
Clip4	1.74846	1.00906	0.599984	3.4793	3.24084	3.63522
Pdia5	14.0883	11.2037	7.6575	2.88356	1.73679	3.35081
Spata19	0.833481	1.87487	0.539017	10.5597	10.5627	10.614
4930562C15Rik	1.60138	0.2573	0.295891	1.57758	1.75159	4.07854
Hsd17b11	6.28078	7.11646	5.17505	0.537207	0.196535	0.947941
Ccl27a	1.66153	2.87501	1.32248	1.72176	4.18432	3.18285
Plxna2	0.132673	0.0341075	0.0572003	0.249651	0.280229	0.330396
Plbd1	0.576916	1.55729	0.67157	2.44256	4.6914	6.26921
Drd4	1.48263	3.34952	1.33654	0.172925	1.13875	1.1697
1700093K21Rik	0.605489	1.07015	0.587359	2.23338	4.31627	2.48452
Tor1aip1	3.37185	4.18969	4.79731	13.0141	11.1577	11.514
Glt1d1	0.52045	0.579786	1.21168	3.82829	3.07798	3.84895
Erich3	0.169477	0.348551	0.153442	1.21763	2.50575	1.51553
Zmiz2	1.40318	2.5167	2.74343	2.0933	5.13487	2.58565
Dlec1	1.99632	1.02059	0.850907	2.44481	2.77911	2.23407
Hmgcs2	60.8069	64.2736	65.1521	6.93062	9.02066	10.6094
Cldn11	203.402	235.871	185.65	43.7713	46.4965	56.9169
Htatsf1	8.99768	8.96432	5.47656	0.479328	1.4796	0.986778
Cdc14b	2.03551	2.51008	4.88022	3.37586	4.3343	3.09087
Tmem131l	0.233177	1.29881	0.821005	1.5789	0.848212	1.42237
Rgs2	8.5437	5.86785	7.2045	0.322393	1.01729	0.142222
Foxp4	3.97794	2.57643	2.83181	0.633006	0.455928	0.349058
Axdnd1	0.985064	1.03893	0.457366	2.88409	3.76113	2.97346
Prdx2	16.3357	15.6843	13.2055	2.2364	2.31428	1.40939
Mro	7.23343	4.40655	4.9661	0.747703	1.19474	1.39699
Arhgef2	2.05231	2.45952	1.27734	6.15702	7.13781	7.0043
Ube2k	3.09886	2.74622	1.96671	2.988	3.80117	3.24632
Jam2	4.95032	3.58531	6.17528	1.38629	1.24728	1.19466
Morf4l2	5.08762	5.48082	3.76022	2.61092	2.25153	3.23599
Rsph14	0.252161	0.0648254	0.782755	0.776441	1.11848	0.970479
Foxm1	3.29992	1.01801	3.99499	4.97886	2.89952	3.76524
Ttyh1	3.76242	2.7548	4.83556	2.07749	0.7796	1.29384
Spata21	4.44901	3.11931	5.67966	30.912	29.9608	29.497
Slc25a5	9.68998	8.06639	7.28114	1.5392	1.07208	0.731241
1700003E16Rik	9.91706	7.82423	9.64223	39.3108	28.6751	36.2318
1700003F12Rik	4.04657	12.4034	3.01954	35.1435	78.8958	58.666
Lgmn	59.4399	67.9145	42.9649	10.9063	12.9829	12.7313
Fem1b	6.24623	6.61878	6.34153	7.84142	6.14732	5.67663
Rundc3a	1.75609	1.85893	2.67217	4.96991	5.67285	6.3727
Fam135b	0.155861	0.230394	0.0403184	0.579901	0.740711	0.749816
Rbm4b	0.243555	0.33263	0.452835	0.546831	1.30215	1.01662
Plod2	4.73285	6.80782	4.11745	0.578299	0.535532	0.924784
Ms4a14	0.85947	1.48902	0.918317	5.80105	7.10354	6.89476
Fam227a	0.527094	1.41857	1.12915	4.1209	2.66152	2.55439
Mroh2b	2.97897	3.53207	3.68695	9.2254	8.29907	8.54643
Catsperg1	0.754765	0.166315	0.418381	1.02368	1.57142	1.75754
Ehd1	4.9199	4.74301	4.71956	7.99535	7.66386	5.66192
Ngly1	1.42754	0.827019	2.02843	2.70855	3.73715	1.8435
Polb	1.23372	0.644239	1.04718	3.75924	2.03581	3.1858
Nfkb2	1.78942	1.78898	2.44304	0.255087	0.34996	0.26257
Pcsk4	0.35947	0.660088	1.52767	1.12004	3.03705	2.15078
Ptgr1	24.479	32.5707	23.7032	4.83821	5.31012	2.62113
Fam20a	0.376202	0.10746	0.0540648	0.268143	0.441446	0.283896
Slc35g3	0.281648	0.965409	1.09286	5.29976	6.64292	5.84489
Gatm	15.5901	20.8852	16.4981	2.92233	4.22303	6.64636
Ccdc110	1.65857	1.47029	0.517809	3.88893	4.40918	3.56063
Mea1	7.9905	13.3417	12.0397	36.6734	38.8004	40.8418
Scrt1	0.0693616	0.133736	0.089713	0.934388	0.659267	0.0785142
Mroh5	0.168676	0.0963623	0.0242408	1.2744	1.46468	1.59111
4932415D10Rik	1.32692	1.3955	0.546079	3.92069	5.17009	3.88019
Thegl	3.52158	2.26331	2.10224	20.8528	20.7411	14.8718
Nup210l	4.32867	4.0621	1.40827	7.87042	6.73097	6.88385
H2-D1	20.3792	18.6245	18.055	6.80101	6.03369	8.46729
2610318M16Rik	7.88418	5.06715	6.45841	46.53	36.9136	42.5403
Fam170b	0.451417	0.725312	0.729835	3.90932	4.17144	3.76851
Tspan4	11.9139	10.2094	9.8198	1.3487	1.97366	2.04934
Mospd4	1.31859	2.0339	2.04658	10.827	11.6974	11.3437
4930567H12Rik	0.0755731	0.0971413	0.488735	10.4715	4.86851	6.58699
P3h4	4.18463	3.58593	2.5258	1.25271	0.81021	0.789468
Ccdc7a	0.254017	0.385878	0.179208	1.68874	1.26815	0.784187
Taldo1	7.48665	11.6019	6.96836	0.448841	0.738929	2.05923
Ywhab	23.0862	23.0356	21.8431	11.7554	8.58554	8.89727
Usp22	9.73093	9.0314	9.12792	2.43309	3.08629	2.78013
Ltbp1	2.13126	1.91766	1.58045	0.127603	0.420148	0.562914
Bspry	2.51878	0.830162	0.751804	6.71166	9.5489	5.8485
Gsto2	8.79466	6.98227	5.43663	27.7935	23.5613	21.5939
Catsper2	6.16652	12.5237	5.90212	17.2471	19.5805	23.8723
Fhl4	18.3787	15.7126	12.549	33.4499	37.1037	38.8983
Clip1	1.41013	1.21364	1.64942	3.46102	3.21154	2.87317
Sel1l2	0.388212	0.356433	0.573849	1.77881	3.57273	2.95052
Lpcat2b	0.65522	1.47388	0.494357	7.77585	8.9956	7.04596
Ccsap	0.768568	0.846783	0.14201	3.23989	4.17432	3.66636
D11Wsu47e	3.37985	2.37715	1.89708	11.9452	16.2981	10.8278
Zan	0.383339	0.0788388	0.218158	1.48528	1.97561	1.73569
Sdc4	32.6228	36.1837	29.6211	4.13187	5.73159	6.75092
Adam23	0.525935	0.621516	0.515673	0.348265	0.134379	0.0384087
Ctnna1	6.61985	7.32393	7.00264	1.27397	1.07364	1.28458
Cptp	1.62612	3.02719	2.24829	4.17255	4.26369	2.98319
Ces1d	28.662	41.2102	20.5677	6.91029	5.41736	5.66137
Tmem114	9.17673	13.7386	18.153	2.63173	6.841	2.07753
Hsd17b12	26.758	33.1778	15.1823	1.86223	2.13273	3.07174
AI429214	3.38434	2.02336	1.52698	7.37136	2.24424	4.0982
Lrrc23	9.37342	11.0351	5.32535	19.7809	22.9438	21.8155
Tmc5	2.41276	2.44614	0.923021	4.14189	4.0554	5.57767
Fam71d	1.13449	1.07451	0.540606	6.97118	8.70211	6.82647
Timp1	25.1459	31.4429	29.4265	2.41414	1.08393	1.93633
Selenov	0.418463	0.403417	0.135311	6.71097	8.83865	9.35519
Ctnnal1	65.6702	57.8549	78.8861	100.763	105.873	80.0365
Rps4x	3.35283	2.514	3.49336	0.238978	0.491789	0.105424
Plekhh2	0.890976	0.877218	1.64278	1.4836	1.62163	1.6523
Atp6ap1	19.0756	28.6493	19.4783	4.18626	6.9979	5.34135
Zfp451	2.56063	2.82298	3.83293	4.085	3.85887	3.45217
C1qa	16.9429	26.6597	7.93443	1.68652	1.38826	2.31466
Gamt	7.78445	8.11305	8.98	2.02445	2.11081	0.714457
Gstm7	42.0316	48.2952	39.147	7.42541	6.51305	4.72556
Map3k21	3.3086	3.7384	4.21035	0.992748	0.309966	0.875889
St8sia3	0.0259617	0.116799	0.0167896	0.466316	0.753989	0.602443
Nckap1l	0.563074	1.15146	0.827597	1.14929	1.13525	1.014
Serpina3c	18.6016	17.999	14.3825	4.05097	1.59479	3.80721
Isg20l2	2.3103	2.76717	3.1919	5.05237	4.76884	5.46804
Nxf3	8.67157	6.59815	4.31876	2.55757	2.57895	1.91803
Slc6a8	2.12838	1.19926	1.28216	0.149625	0.0307911	0.330031
Tex48	0.661402	2.2671	2.28124	11.8799	11.6416	9.98235
Gm6665	0.230854	0.593477	0.298589	0.888541	0.243802	0.522632
Nr5a1	17.0849	15.6535	15.8901	2.98694	2.30741	1.86501
Atl3	4.94858	5.66486	5.58346	5.6542	5.19436	4.56298
Gdpd1	5.20212	7.27188	3.61656	13.3484	11.2625	10.0842
Vash2	0.985919	0.859951	0.455428	2.30395	2.9749	2.11246
Spaca9	3.05024	8.10291	0.526028	33.1333	51.5411	42.5837
Prss39	4.10238	5.27318	1.6213	21.784	20.4589	26.7013
Theg	1.74823	1.24843	0.753727	8.84716	8.10313	8.90513
Gm42918	4.90316	3.58378	1.61654	9.86768	8.22414	8.27082
Ica1	1.45204	0.541871	0.424083	3.00473	3.75949	3.92353
Ppp4r1	8.78126	6.23494	5.0479	6.36627	7.21293	7.00533
Ppm1j	0.251216	0.861098	0.974776	5.69404	6.0136	9.66841
Rnaseh2a	12.3374	13.1876	13.3818	8.21978	13.0751	11.3193
Cfap44	1.78921	1.27769	1.0519	3.08387	3.45465	2.78223
Lamb2	28.3224	27.1917	26.0045	5.09487	5.09065	5.96524
Lrp10	3.84605	4.72495	4.35821	0.917011	1.18618	0.38527
C1qtnf4	2.82608	3.93535	1.37073	11.7838	14.0524	13.4624
1700030C12Rik	1.5593	1.16919	1.51261	5.66822	6.99871	7.94276
Trim7	1.67958	3.03277	1.42239	0.436103	0.654609	0.384768
Tmem191c	2.53346	1.15334	0.546133	11.8503	14.1024	12.7854
Fam53c	7.12934	6.95947	7.00286	7.93871	9.16289	9.40241
Cntnap5b	0.75878	0.487666	0.830427	1.64746	1.9417	2.14726
Abhd5	5.12631	5.63863	5.11301	8.57292	10.3428	9.78672
Asb17	2.5317	3.25423	2.0561	26.9669	36.0016	40.7872
Gprasp2	5.01879	3.22556	3.0293	1.33072	0.565362	0.454483
Usp50	0.538139	0.0628838	0.632759	1.4436	1.80829	1.82745
Zbbx	1.60213	1.35146	0.453296	4.8818	4.65296	4.93056
Mapk8ip2	1.38577	1.47297	0.827249	2.1882	3.124	2.02112
Catsper1	1.59678	0.713909	0.628565	5.70052	6.08546	6.44405
Cmtm3	2.95054	1.17702	3.35568	0.979002	0.214898	0.28792
Zmynd15	1.06803	1.32856	0.579299	5.08323	3.38381	3.97789
Pgk2	7.94075	7.44511	5.07491	38.3541	66.6943	48.1153
Inpp4a	0.775084	0.394756	1.64562	1.03194	1.46722	1.07601
Pgam1	7.81735	6.60042	10.3093	2.65486	5.01823	3.20989
St3gal5	8.41321	8.8006	4.57783	3.79649	3.55403	2.10171
Lmo4	1.46308	3.0422	2.00368	0.441669	0.272671	0.730649
Lmnb2	1.98472	3.09782	1.60441	4.72893	6.21325	3.97169
Txn1	14.164	25.8233	17.946	1.29801	1.37373	4.58087
1700030J22Rik	2.33227	2.34618	1.24598	8.13112	7.65697	6.94442
Hemgn	0.483957	1.47743	0.391222	8.07177	12.2025	8.76507
Spta1	0.250793	0.040296	0.0202736	0.301651	0.430395	0.195171
Tex2	4.60391	2.80135	4.68628	7.33971	7.88298	7.7092
Hpgd	4.51283	12.9937	8.17172	0.463189	0.571913	1.43033
Fbp1	11.1561	18.1258	10.5046	22.4429	25.166	22.4277
Limd2	5.57288	3.21297	3.76301	8.98992	5.97199	7.69977
Il4i1	0.40954	0.478564	0.288929	2.05395	5.50466	4.29865
1700019D03Rik	1.1226	1.44299	1.17974	6.8863	10.1884	9.5305
Trim17	1.30109	1.30657	0.894009	3.12987	5.32448	4.74048
Aqp11	1.70966	1.4927	1.43943	7.0977	6.3024	5.31284
Psma6	36.5599	43.5129	47.2869	27.7958	34.5803	32.8843
Rbms1	1.33223	2.60434	1.57953	0.819001	2.25698	1.53944
Aptx	1.93555	2.81967	2.36994	4.43677	4.85135	4.52797
Ap2a1	9.53803	9.53566	6.71658	12.0105	11.9757	13.4358
Tescl	2.84261	4.56735	0.459583	8.88957	20.639	15.2841
Fabp3	578.815	609.724	593.234	70.3297	64.9093	91.0917
Znhit2	12.8067	15.6996	12.4233	27.5367	25.1715	26.9798
Dcaf1	6.67229	5.71769	6.61129	8.38518	7.93248	8.48026
Sod3	14.4669	12.3797	14.0862	2.29401	4.33456	4.32395
Zfp541	1.52556	2.44118	1.65102	3.79468	3.18936	4.79292
Kifap3	4.35412	3.06605	2.93826	6.31487	10.0763	7.97158
Maged2	17.4929	17.723	11.2217	2.76776	2.27829	2.91974
Igsf9	0.229737	0.0885908	0.713145	0.707393	1.77114	1.32626
Marcksl1	6.71965	8.3941	5.0189	0.242849	1.49927	1.07131
Cemip	0.0496736	0.0957754	0.176683	0.716964	0.314758	0.281141
Tcte1	1.67957	3.93683	3.25855	7.22507	3.13018	2.18078
Zdhhc19	0.476395	1.22471	1.0563	1.92093	4.74365	7.16442
Mark4	2.72686	2.35047	4.19084	0.452746	0.745359	0.94416
Bag1	2.81508	5.50011	6.40826	7.94571	7.25405	8.66741
Gstt4	2.61105	6.71248	4.56911	10.6409	19.9513	19.646
Hgsnat	7.99726	7.79835	11.5921	2.29972	2.47549	2.23712
Capza3	1.98955	2.04588	1.92998	13.9114	15.5484	12.9494
Lkaaear1	3.52296	0.79913	1.87626	19.6748	19.4782	19.9392
Got1l1	0.583597	0.750153	0.539164	4.49245	3.34578	5.19047
Kif27	2.56325	2.95783	2.71255	11.4727	9.47456	8.3088
Oat	59.216	60.7273	50.2001	6.27601	8.4969	11.2202
Hoga1	0.067243	0.0864339	0.0869728	0.172542	0.213043	0.76116
Fam131a	0.52398	1.88586	1.2199	4.50411	3.09886	3.14355
Wdtc1	5.53809	3.8644	3.1108	7.79547	6.55055	7.59428
Ttll6	1.4178	2.68303	3.0054	4.69911	5.61496	2.63024
Dnaaf1	10.554	8.37495	7.38248	29.4299	30.5944	26.1485
Fam71a	2.51583	3.40864	1.1433	10.1195	12.2794	13.3924
Kctd19	36.3309	35.2329	23.2053	59.5913	64.5265	56.1871
Dpysl4	4.51923	3.03504	4.03911	0.456028	0.482632	0.94839
Slc2a5	9.06411	8.26472	6.41045	20.7375	17.5417	17.4372
Rras2	5.42812	3.73587	3.53804	2.52245	1.67012	3.48343
Gpt2	21.0235	18.4078	13.4393	1.38144	2.13213	1.49306
Angel1	7.99842	4.7687	6.42726	9.99979	10.0645	11.5966
Hsd17b3	35.2727	38.3209	33.0513	6.86517	5.99707	6.42789
BC048507	2.27853	2.92881	0.982358	6.17141	16.3095	6.59127
Tmod1	0.307961	0.64326	0.24895	1.67921	1.87009	1.61227
Lancl1	9.03045	5.34865	7.07103	11.8698	14.6093	12.5521
Sec14l1	4.14894	3.64605	3.61402	6.81669	5.92415	5.67882
Gpd1	14.0564	19.3869	13.0716	2.5669	4.2259	2.09053
Litaf	1.29629	1.8556	2.24822	0.340182	0.280022	0.100046
Gk2	48.0753	44.8669	28.6347	164.721	159.654	124.569
Tmem184a	2.93614	3.18208	2.3456	0.738627	1.36801	1.14044
4930519H02Rik	0.691721	1.77827	1.61042	8.87462	4.237	12.0581
0610009L18Rik	5.15338	1.57717	3.17401	6.29682	13.2173	7.50007
Ube2j1	4.90561	5.47596	3.00551	5.68649	5.49887	6.57584
Maged1	39.5902	36.2595	34.0924	5.73328	7.00531	6.36252
1700018B08Rik	2.69996	5.13032	1.97383	18.826	21.3234	14.6167
Ass1	16.864	26.6108	20.1843	1.21098	2.193	3.41898
Glb1l	2.34091	2.28155	1.73015	5.67663	4.48257	3.66896
Lyz2	33.1276	41.395	32.0983	4.29461	3.41322	4.31172
Gipc3	2.28651	2.49544	1.0602	0.221399	0.273368	0.586013
Tspyl2	8.99561	13.7786	7.17609	1.17485	1.64972	1.4024
Hexim1	4.21588	5.81014	7.19552	3.34569	1.14751	2.45989
Spaca3	1.1181	5.54349	1.23957	14.5499	25.9778	29.1097
Tssk4	0.884694	0.796027	0.915418	3.63213	6.07303	6.7096
Ttyh2	4.75328	5.84874	5.20211	1.56368	1.7591	2.11541
Hook1	2.64797	3.38021	2.2439	6.7477	6.46083	6.20147
Pcolce	38.0649	44.7915	34.5354	9.22691	10.4906	11.1093
Tnp2	106.386	189.615	68.4459	1136.6	1630.57	1617.35
Haspin	3.40563	2.70993	1.81789	9.15482	7.02201	5.69074
Spata33	2.08278	1.67892	2.19164	3.53269	3.83998	2.91705
G6pdx	3.1564	2.78934	2.424	0.2531	0.677104	0.66992
Tssk1	0.328437	0.949885	1.38061	9.00692	9.36515	7.34256
Cldn3	11.2207	8.37468	11.548	12.3836	11.7226	11.4722
Rac1	6.01391	9.33711	3.67073	1.04032	1.21315	0.917861
Pkdcc	8.17761	11.6634	7.60675	2.9463	3.54915	3.10669
Thop1	5.46475	6.44543	3.57292	7.47342	5.92979	5.81197
Sertad2	6.88724	7.59253	8.0729	18.4394	17.4514	16.4583
Bahd1	6.12298	5.40047	2.27476	1.50427	1.5822	1.36407
Hdac11	0.197326	1.01457	0.255224	0.151899	0.750218	0.670094
Arsa	5.44866	5.14664	3.68384	12.8689	10.811	12.382
Phc1	1.46253	1.10584	1.11273	3.45844	5.11822	3.73302
Sesn2	10.5785	11.7433	10.8554	2.46763	2.49288	2.52352
Trim45	0.25317	0.585762	0.327453	1.33173	1.20316	1.66215
Bag6	13.2716	15.1428	10.4953	13.0447	18.2233	14.0821
Spatc1l	0.228081	0.732936	1.18001	5.41352	4.81746	6.71261
Cap2	0.474808	0.516421	0.2362	3.42071	3.0472	2.89402
Drp2	0.941284	0.70769	1.72283	1.57222	2.25074	2.09077
Lrrc56	1.00133	1.70542	2.00745	4.04676	4.41503	5.18558
1700129C05Rik	2.58117	0.165891	0.667703	8.11338	5.99707	5.98962
Gm7444	0.625626	1.44752	0.647353	3.93305	3.96429	5.45298
Eid3	21.1848	17.0567	14.6036	48.6843	52.9821	47.5652
Reep1	10.6021	7.02763	11.8494	2.03797	3.5892	3.01073
Zfp13	0.687339	0.515377	0.51859	2.79249	2.17767	2.65829
Unc119	17.5606	21.0568	23.9169	3.18442	2.35914	1.82622
4930488L21Rik	0.655273	0.592719	0.596415	1.6814	1.74288	2.63729
R3hcc1	0.43934	1.41182	0.923402	2.95923	2.26191	3.41903
Cst12	110.854	149.049	112.484	25.2906	28.6554	25.7263
Hadh	20.2353	25.9711	16.3825	1.91872	1.96619	2.24563
Ipo13	5.1994	5.80146	5.04372	12.276	12.5454	11.8118
Ctsd	7.2365	13.0391	6.68555	1.82369	2.1153	2.77922
Cnbd2	1.5664	1.2584	0.45585	4.77294	6.86516	5.45227
Peg10	11.3693	10.7775	13.7916	13.7388	8.78264	11.8895
Sema6c	3.73676	4.96771	5.72697	1.08362	1.5407	1.24578
Ssr3	14.6368	17.2696	17.4715	6.21283	3.46068	4.9045
1700019L13Rik	13.7869	9.78836	9.17423	53.065	52.8577	41.2226
Amz2	3.26086	1.60674	2.8469	5.0552	3.84552	4.06026
Dnaja4	4.3594	5.11393	3.17508	10.2629	14.5269	11.2107
Sparc	69.5749	80.05	65.6634	17.3381	19.0575	19.1556
Tmem35a	20.7499	26.7736	28.0674	3.55633	3.42924	3.40665
Tulp2	13.0684	8.86391	8.98156	23.3245	25.7693	22.4895
Cd2ap	1.47459	2.04313	1.32517	0.331691	0.414604	0.336001
Sh3gl2	5.17083	3.09974	2.3393	1.27921	1.00401	0.577441
Coil	2.07139	3.77195	1.56284	12.0143	10.4365	11.2351
Xbp1	12.2532	12.8646	10.5858	1.08004	2.02503	2.64695
Styxl1	4.54848	4.08158	3.99603	13.3228	11.0573	13.7945
Hsd3b6	21.4956	26.9802	23.6594	2.3793	0.623169	0.381678
AU020206	6.1923	8.81674	10.9048	8.98349	5.23168	7.49467
Fam71e2	0.332147	0.640411	0.859205	11.3637	16.2526	8.89808
Ppm1g	9.74972	7.79249	9.82156	11.2658	12.4087	10.824
Slc16a1	10.1588	11.3376	7.81269	3.30242	3.73326	3.30217
Ak7	2.1293	1.94837	0.700184	4.02831	5.71709	3.84009
Slc16a7	1.06494	0.956562	0.348501	5.8438	6.39572	6.09995
Lrrc27	1.67063	1.12739	1.67463	5.35845	5.55763	5.38957
Prep	4.26543	3.39324	3.45034	2.38862	1.71676	3.77454
Sufu	2.40957	1.29475	3.11657	4.9919	4.85999	5.52213
Clec12b	9.85158	9.76873	6.7958	0.240749	2.87352	1.59308
Efcab8	0.747102	1.61197	1.8636	4.00522	4.17045	2.74848
1700013G24Rik	5.79778	8.01138	1.49978	76.2438	77.3024	93.1921
Aldh1a1	86.7352	91.3585	73.7017	9.71078	7.83099	9.15978
Gtf2a1l	7.402	4.86067	4.16253	12.1804	13.1702	11.1109
Cfap43	3.22784	2.90433	3.03377	7.17815	7.77223	5.23706
Dhrs1	7.81524	8.91377	8.7558	6.84928	6.10299	7.97431
Efnb1	6.42459	6.22189	5.69153	1.12912	0.836497	1.29507
C1qc	6.92251	5.96582	10.0729	0.706477	0.913846	0.17809
Ier2	7.97385	5.50914	5.02781	1.15091	0.842108	1.35391
Etnk2	9.11545	6.92754	10.6282	1.06705	2.49451	1.76992
Kif9	6.75041	4.36119	4.38838	12.6509	15.3031	13.042
Txnip	48.1047	53.0806	50.958	6.92681	7.44833	4.12935
Alms1	1.03401	1.45432	1.16295	1.38429	1.64592	1.39097
Nol4	0.186808	0.10291	0.414206	3.32115	1.74739	1.45
Fam186a	0.694048	0.729922	1.28533	2.85348	3.31504	3.85673
Prss37	2.2995	1.73868	0.349905	28.4607	31.7129	24.4981
Agbl5	3.94131	4.01416	3.76062	7.90268	8.4157	7.3625
Nupr1l	2.68529	1.96117	2.84169	13.3109	21.527	15.6817
Ube2n	3.99458	3.88565	3.1186	8.72627	7.29707	6.72142
4933409G03Rik	1.79578	2.17251	0.683142	4.60789	3.90456	6.33737
Mtf1	2.66046	2.80594	1.52201	4.52919	4.52069	3.59066
Hps4	0.846465	0.69239	1.54271	1.4809	1.90978	1.95987
Ormdl3	20.2397	22.8869	21.1405	5.2648	4.701	7.24315
Aldh1a7	5.73492	13.9872	10.3656	1.98094	0.93178	1.66453
Jun	5.57307	6.91869	8.93332	1.16113	2.31401	2.53417
Syngr2	7.01349	9.56481	15.2664	11.4123	12.9168	13.4575
Abcd3	4.63102	5.775	2.9502	0.916349	1.02195	0.912803
4921539E11Rik	0.165471	0.496288	0.499383	1.91065	2.62127	3.43393
Pcsk1n	3.04774	2.76009	2.59812	1.51075	1.38988	1.01929
Col22a1	1.05636	0.785005	0.597762	1.92705	3.13766	2.26073
Katnb1	1.72247	3.27295	2.35701	4.86816	4.13906	5.39716
Acot7	10.0124	7.72191	10.3601	14.4055	14.0482	13.5193
Trip6	4.18997	5.06423	3.88252	0.160467	0.198133	0.353944
Dnajb3	8.38279	5.01604	7.47751	18.7284	27.1694	26.34
Itga6	1.51204	1.75135	1.13903	0.511625	0.38605	0.583059
Klf15	3.15669	2.58846	2.675	0.558615	0.459825	0.862503
Fem1c	6.63211	5.55823	6.69087	10.8233	12.3272	8.64835
Ppp1r11	25.6118	23.8259	33.9224	69.1724	59.4575	66.6889
Adam25	0.40569	0.074496	0.599684	1.78454	1.40774	1.37767
Dyrk3	2.48549	2.08894	1.1128	7.54281	7.16798	4.54483
Morn2	3.93648	8.33402	5.98999	14.26	14.6727	19.1342
Kitl	9.43123	9.7115	10.4368	1.84633	1.08558	0.930853
Ddi1	0.512461	0.548929	0.718057	2.24637	1.96186	2.12697
Acsbg1	246.229	247.427	216.751	27.4161	33.6511	31.2022
Rnf139	21.1652	17.3856	23.0306	31.5785	34.8469	28.8708
Spag17	2.61252	2.30008	1.94412	6.2215	6.53856	5.04353
Cat	9.18504	10.0878	11.0529	1.64084	2.21017	0.658041
Cfap52	15.1902	8.75277	4.8271	10.2484	10.787	9.93137
Rnf19a	9.52385	7.57413	7.00101	14.6363	13.9654	11.3622
Serpina5	96.0453	99.343	83.8775	14.5128	14.6917	17.4173
Plpp6	0.318787	0.546356	0.687204	0.749826	2.24444	1.20284
Efcab9	2.33023	1.87204	0.188372	10.8374	17.2265	18.6289
Dcun1d3	0.96901	1.22065	1.17813	4.40099	3.62269	3.40031
Aass	1.15409	1.53461	1.95596	2.0423	0.840563	1.12619
Tlnrd1	0.513993	0.704729	0.310242	0.175851	0.0723761	0.0775755
Sun2	4.93261	6.77265	5.6549	2.0855	2.63423	1.90346
Drc7	1.83014	2.09107	2.49863	3.3916	5.04673	3.9131
Mgat4b	3.63134	7.10929	4.19101	1.00346	0.944003	0.822103
Stat4	0.823848	0.806835	0.202966	4.17758	7.49904	5.24009
Bcat2	24.577	28.1366	24.4834	3.69785	6.21119	6.39287
Papolb	2.2934	3.31642	2.41012	4.73539	5.44956	6.36837
Rbp1	6.93067	8.61415	7.11209	1.46973	1.57276	0.778036
Zmynd10	28.6109	29.9897	38.0208	74.879	76.4056	68.9723
Mbnl1	1.2904	2.08638	2.51927	0.270719	0.197131	0.229666
Plekhg5	3.74859	3.23626	2.67751	0.466579	0.265892	0.633319
Homez	1.51722	1.91717	1.72956	3.99209	4.10084	3.43485
Cfap61	0.802047	0.497064	0.518688	1.89264	2.20833	2.14
Zfp275	3.96364	2.54742	3.67019	0.635657	0.451892	0.509847
Slc9c1	3.14512	2.98392	2.27611	6.67716	7.35479	7.20504
Pde4a	0.317496	0.535641	0.17966	0.916515	1.17356	1.10063
Ccdc81	0.381116	1.32969	0.985879	5.02933	5.40488	4.93035
Timp2	32.9849	36.3345	26.5257	6.00267	4.65288	5.64915
Rfx3	1.41797	1.27409	1.54912	1.74858	1.22126	1.4025
Zfyve21	5.46182	6.30836	7.98581	0.203113	2.84228	1.97124
Git1	6.7191	6.29591	5.72602	18.9328	17.0104	16.2066
Fxyd6	9.76433	6.9411	5.97978	1.66083	3.20296	2.80506
Fam167a	0.995146	0.0913683	0.321783	1.32235	0.487946	0.281615
Dnajb2	3.2175	6.20365	2.12702	7.20104	6.56939	5.13936
Cgn	3.97096	3.26285	4.94104	0.967339	1.3802	0.483634
Mycbpap	0.927136	1.19174	0.1439	5.61441	7.67642	5.33133
Wdr31	5.54644	7.12937	6.05421	14.1496	16.1844	13.8268
Calr3	11.381	8.3595	3.00415	36.057	38.1839	39.1743
Ctsl	95.0411	106.097	76.2391	24.8376	29.444	35.4279
Rasd1	12.6349	9.81724	10.9761	1.20972	1.49368	1.92118
Samd1	4.62104	4.11222	5.9769	0.760088	1.00107	1.87773
Mipep	3.55161	4.02175	3.13538	9.33026	9.43656	8.48722
Tnip1	3.13333	2.20688	2.94235	0.110137	0.181318	0.0485861
Dzip1	0.80661	0.740581	0.20493	2.30996	1.52116	1.58153
Rfx1	1.36998	0.66795	0.641565	1.00004	1.29714	0.935797
Lpp	2.31512	2.63929	2.76269	2.99676	2.68509	2.26963
Yod1	2.77628	2.16666	2.78933	3.33928	2.87963	3.47933
Bgn	2.09211	3.26544	2.77038	0.447354	0.499756	0.90216
Trp53rkb	0.290343	0.644627	0.580368	0.914325	1.03138	1.58352
Gng12	2.0245	3.92408	3.99011	1.11317	1.32355	1.16401
Tspan17	6.87546	6.95232	7.46995	1.52898	2.42036	1.45277
Ccng1	5.32003	4.67009	4.47543	0.887866	0.228391	0.832313
Cdc34	2.51237	5.34092	3.74946	16.8604	15.2053	12.2506
Ywhah	3.23544	2.10573	3.28424	0.420354	0.475772	0.927183
Sox6	0.40966	0.263288	0.251683	0.459886	0.335293	0.579646
Slc6a21	2.07924	2.16837	2.23263	8.2545	7.00187	6.70554
Asah1	7.70712	10.4827	6.95474	1.95462	1.75091	1.47092
Ucp2	6.97675	7.4034	6.3251	1.33847	1.07881	2.1158
Galnt1	2.11931	3.36096	3.63111	1.05936	0.668544	1.49545
1700016D06Rik	0.565392	0.242251	0.243761	0.725385	0.796137	1.70666
Ldhb	70.049	74.1219	60.5683	6.95137	13.8964	9.85678
Pck2	2.10164	2.00107	0.880925	0.19973	0.164408	0.308384
Adam30	1.63474	3.59431	1.89182	8.22376	6.13336	9.25227
Acp7	4.24019	4.8611	6.52188	0.514601	1.3313	0.713469
Spn-ps	1.35124	2.31584	0.873854	5.92317	6.06486	9.6871
Ly6e	72.3381	67.2347	39.1489	5.76832	6.86794	7.31589
Adam24	0.684006	0.743954	0.612485	5.06287	7.55709	6.96837
Rfc2	3.54269	2.57117	2.83657	5.59646	5.72661	4.25569
Msl3l2	1.34866	0.912402	0.459046	2.64099	3.82313	1.76767
Erich2	1.1336	1.12596	0.999685	6.41249	6.58447	6.99916
Cep128	1.18564	0.969828	1.93781	1.68709	2.84577	2.42796
Bpgm	1.48176	1.4693	1.58798	4.07372	4.6499	2.49197
Shc2	1.62372	1.4394	1.48458	0.395089	0.739133	0.728853
Gm41109	112.549	106.826	116.095	415.499	401.897	409.438
Mmd2	59.2924	71.815	78.8837	9.795	10.8739	15.6284
Tgfb3	0.628622	0.634879	0.871142	0.518469	0.0948398	0.0508265
Fabp5	2.59771	3.33908	2.64386	0.054636	0.854502	0.0964093
Idh1	67.5912	82.865	47.5757	7.80672	5.26826	5.39852
Stard6	1.83206	1.53582	0.721185	10.3217	14.4691	6.76243
Ldhd	3.79185	3.73797	2.6919	0.256045	0.903274	0.0968165
Zfp217	4.9735	5.62958	7.10485	5.68247	7.49975	7.28229
Gcnt3	2.47225	0.635563	3.28899	3.30777	3.87906	2.63856
Tekt5	2.69002	1.40471	0.217456	10.2458	16.6902	15.9861
Gja1	7.64175	7.1576	4.36731	0.798015	1.23558	1.84402
Fbxo30	4.00434	5.59801	5.78413	6.29997	7.13053	7.04724
Rhou	1.55654	3.232	4.12972	0.768077	1.47524	2.03299
Ttc6	0.886587	0.672081	1.05851	2.33327	2.42481	2.6762
Soat1	19.0517	20.3809	22.0331	20.2829	20.2514	21.5306
Gm2a	55.7256	64.0123	45.0832	17.2834	16.909	16.8738
Anp32e	6.64518	6.35151	8.31946	1.53024	1.21463	0.675055
Rtn1	1.79964	2.31325	1.61754	3.67858	4.28435	3.83253
Dnajc5b	0.723917	0.775433	2.18475	4.64384	5.86131	4.78007
Nudt18	2.60012	3.03435	2.21252	5.35499	5.96161	4.87955
Selenbp1	5.41314	6.52851	6.39635	0.771659	0.211731	0.680825
Mapk6	8.12419	6.37684	8.83018	12.9632	14.2757	11.9267
Arpc5	12.614	15.0129	17.8689	3.68195	3.38323	2.34197
Odf3l1	0.232622	1.64456	0.300875	8.35655	5.28187	5.398
Cnih1	14.039	9.26344	11.137	2.76179	3.16296	2.4367
Zc2hc1c	3.44337	2.23412	4.41128	5.9745	8.86613	6.16214
Lrrc37a	2.75323	3.18509	2.63123	8.53647	8.36757	7.8779
Nrbp2	1.32631	1.95555	1.36228	0.850815	0.535562	0.618193
Gata1	9.22128	10.0911	10.154	1.83855	2.50042	1.26949
Tfam	3.04625	2.81574	0.841135	4.83045	7.73551	7.09016
Actl10	1.51801	2.47157	2.22519	13.7628	14.8558	14.8921
Mical2	0.828483	0.756998	0.322762	0.832411	0.790617	0.666633
Otud3	7.01226	7.14059	6.94953	15.189	9.32907	14.8443
Mpeg1	5.95831	6.03693	7.93321	1.84364	0.962381	0.793475
Cct6b	18.9979	17.4278	11.971	27.1862	27.4371	29.9596
Acaa2	57.0133	65.5569	68.0393	5.01357	10.2644	5.67104
Fdft1	4.2072	4.8861	3.62775	2.22538	3.62468	3.0078
Crisp2	5.71384	6.02807	5.8565	27.3865	35.4658	33.6204
Creb3l1	6.3025	4.87573	7.54789	2.69532	2.58844	1.05691
Ankrd36	6.40568	6.51221	4.51918	11.8792	16.4511	15.2599
Tst	15.7521	21.6057	15.2183	2.09489	2.89093	3.91404
Acadsb	9.26773	7.26185	6.78715	1.14016	1.78768	1.70054
Vdac1	16.2918	17.4387	16.1977	0.818226	2.75533	3.0189
Dhrs7	8.49381	12.4619	14.4815	1.15578	4.43979	2.2337
Copz2	3.5774	5.48268	2.58047	0.176528	0.871856	0.155748
Adam6a	2.79101	6.03013	1.84336	16.9897	14.675	12.7044
1700010B08Rik	7.43458	3.25785	4.80798	15.6083	21.9487	15.3011
Sparcl1	11.1198	12.2325	8.69639	1.92431	2.29408	3.27851
Gsta2	18.8426	19.5752	10.8502	0.496737	0.954079	1.16871
Mvp	2.9277	1.79203	3.24576	0.613253	0.631001	1.33012
Gm12462	8.64887	6.58088	6.87907	9.31068	10.3938	10.5216
Ctsh	7.83313	5.16453	4.49801	0.996309	0.820114	1.87272
Echs1	3.94146	3.79386	3.41442	1.10544	1.39396	1.16208
Wbp2nl	0.860025	1.93458	0.139046	5.10319	7.49315	4.62417
Mprip	2.3708	2.62253	3.50868	4.02145	5.06772	3.7287
Svop	0.266729	0.385708	1.29371	1.36883	0.774643	0.64159
Dnah6	2.24751	1.48869	1.05303	4.45766	3.31815	2.99838
Actrt3	0.929538	0.896118	0.400758	5.86349	6.62628	6.31316
Pea15a	5.27191	7.93962	10.1263	1.26189	1.74507	1.60323
F11r	7.87175	7.992	7.8205	1.39048	1.74699	1.87249
Fank1	5.81443	4.33143	9.05871	20.0058	14.514	14.8835
1700017G19Rik	0.73231	1.81538	1.42077	5.03323	3.36974	2.60524
Cacna1a	0.0493589	0.0158614	0.191524	0.554105	0.768876	0.460944
Rhpn2	1.39757	1.48671	1.46481	0.340062	0.305371	0.790995
Elovl5	10.4373	13.1389	12.5514	1.66002	3.0062	3.46626
Cfap58	2.17003	0.725229	0.785886	1.61478	3.34593	1.76859
Slc34a2	1.18176	1.16849	1.25416	2.87684	2.27208	2.0237
Armh1	3.51112	3.87974	3.82426	16.5172	10.1483	15.828
Lrrc51	5.02155	3.38871	3.89696	21.5825	23.8644	23.163
Tbc1d2	0.0840011	0.215949	0.543239	0.862171	0.709699	0.792378
Spata24	4.39198	7.00812	5.09298	11.2696	16.9538	10.9716
Lcp1	1.16676	1.49974	1.30237	0.287081	0.0675175	0.235196
Klf6	2.73292	3.82415	5.05609	0.798898	0.255739	0.93981
Ubxn10	1.83054	1.96794	2.1524	2.94636	2.98769	2.86326
Mdh1	61.4569	58.2388	57.1258	5.93006	8.73821	8.65544
Mapk10	0.136541	0.333468	0.141283	1.03356	1.52851	1.39102
Btnl10	3.57082	2.84331	2.45232	0.162169	1.36827	0.250389
Iqub	1.20656	0.909153	1.56058	5.65817	7.38176	4.66246
Leprot	4.64189	3.60058	0.82812	2.567	1.52138	1.44949
Cacna1h	1.18248	0.899973	0.78484	2.4553	2.02108	1.63792
Gfer	5.44695	2.18797	5.1958	11.0066	9.06011	9.71098
Nr0b1	12.5185	11.0154	8.36743	1.61687	0.621101	0.951029
Ttll9	0.17405	0.894891	0.787912	2.8471	3.86004	1.62539
Wdr54	2.14804	1.1951	1.49282	5.14159	5.51893	5.47992
Cdc42	11.4208	20.0784	16.2953	6.6364	9.14067	7.42046
M1ap	2.95289	5.91412	2.39816	5.28626	1.66804	2.95387
Ppp1r32	5.14922	9.21902	6.42219	26.5433	33.1136	46.8376
Tbc1d2b	1.58825	1.84181	1.76398	0.487272	0.71104	0.625329
Ints6l	0.931784	0.40831	0.766932	0.108678	0.156552	0.0479426
Gm45861	0.848388	1.2463	1.33245	2.09918	2.62392	1.9664
Pfkp	1.17885	1.04905	0.527795	1.58515	1.8914	1.96312
Pudp	1.90832	1.34912	0.493647	7.71222	6.65064	3.99623
Vwa1	4.73776	4.68868	2.33185	0.430332	0.619901	0.759353
Jmjd6	2.06933	1.78713	2.46739	3.06973	1.50246	2.92799
Asap1	2.47688	2.11382	1.47052	3.54245	3.00174	2.96459
Fam3b	0.586494	0.32309	0.108368	1.39742	1.41574	1.42261
Stx7	2.7847	2.92466	1.88873	0.435696	1.07593	0.269086
Eva1c	0.279378	0.205207	0.103243	0.512051	0.632245	0.361421
Furin	1.47301	1.25517	2.11927	0.82813	0.332099	0.524568
Syce2	3.47337	2.18272	1.89683	2.57472	3.01606	5.24226
Scd2	48.0949	51.0648	54.5475	7.06214	10.0704	7.93016
Zyx	11.2165	12.1717	11.8102	6.47212	5.6847	7.20961
Gata4	5.60294	4.60127	5.93843	0.898555	0.739648	1.62961
Samd4b	2.89368	3.09264	2.22881	2.62797	2.26623	4.12199
Ssx2ip	9.69279	8.87941	6.97006	12.6676	13.865	11.9134
Fdxr	21.1667	23.3108	19.7452	4.37557	6.40314	3.55412
Serpinb1a	10.8172	12.3782	15.4413	1.69246	0.975207	1.64256
Btbd16	0.448931	0.734432	0.897371	1.36138	2.06884	1.7093
Noxo1	0.352909	1.36088	0.130416	3.49282	4.15296	2.05445
Adamts9	0.393685	0.389262	0.783379	0.207216	0.266516	0.102839
Arel1	0.955042	1.51836	3.8033	3.99834	3.23816	3.64148
Ebp	9.14042	12.9324	10.4615	1.09676	1.73616	2.3075
Smap1	2.16699	6.11705	1.97845	2.94374	4.12833	3.12629
Hspa4l	7.38311	7.48692	4.80032	10.9805	12.4699	10.5252
Arc	14.6088	14.8181	16.5172	26.7754	26.5008	26.5484
Gm597	2.20987	1.82607	1.15692	6.95301	11.9469	7.32572
Tmco2	1.47888	7.06065	0.273257	32.7973	30.7902	19.1317
Txndc8	3.33118	2.28367	0.574478	11.3969	12.4303	15.8371
Cd36	23.1873	25.3993	16.5277	2.60573	3.70891	2.58638
Chchd10	17.0709	16.984	17.4641	9.15658	3.87049	4.47606
Gm884	1.43917	0.907166	0.930721	4.01242	4.16508	4.0257
Lmbr1l	5.04239	3.01568	4.61966	9.16479	8.83835	6.65904
Hdac6	12.665	11.2782	10.2677	3.04877	2.75781	2.77857
Zfp37	14.3872	13.0934	17.5026	47.2669	48.9588	48.4361
Wfdc1	12.3377	19.7918	5.74478	3.67233	3.3356	1.45244
Csl	45.5784	47.7888	54.7263	77.6353	87.3981	76.5965
Ptdss2	6.60912	5.3746	6.00126	11.3519	11.0537	12.7639
Odf3	5.2989	3.87859	3.04607	10.292	12.0472	8.74726
Itih2	13.701	13.1936	8.0011	5.93772	2.70999	3.5271
Dgka	3.44507	2.46015	2.14543	2.66015	5.08686	1.91372
Hs6st1	0.904504	1.72635	0.77993	0.351654	0.607877	0.899754
BC048671	0.822203	0.132107	0.930515	1.05487	5.53552	3.49011
Phf7	6.23821	6.28183	5.50299	15.675	16.8801	15.1641
Nab1	1.59312	3.28598	1.15008	0.4278	0.391272	0.293566
Adgrl1	3.00726	2.84229	1.64737	1.31634	0.822004	0.640768
Atp1a1	54.7685	50.4805	46.2362	7.59409	12.6076	11.4806
Pcmt1	7.95248	8.44252	7.28752	9.62454	11.9347	10.9334
Tpm4	3.52267	1.60082	3.35967	0.182606	0.150313	0.845834
Btd	3.16328	5.2278	4.50891	0.414124	0.54542	1.31535
Poc1b	0.543802	1.2116	0.140672	1.62793	2.41207	1.80564
Tmem190	9.76637	9.86358	2.93241	52.5814	61.7006	62.1848
Ndufa4	8.35956	4.38297	9.6742	0.56448	2.2071	1.36959
Gpc4	21.3155	14.5096	12.2285	2.13192	5.02263	3.82679
Cd302	5.94594	4.75878	5.94929	0.575736	0.829358	1.90487
Amhr2	168.039	160.586	136.501	40.4353	43.6058	46.5669
Pdgfra	4.00061	5.00602	3.84162	0.855448	0.51212	0.377376
Oplah	2.42023	2.67609	2.79375	3.70609	3.05067	2.82796
Zfp703	0.671736	0.863447	0.752986	0.229819	0.189176	0.101383
Cavin1	8.46958	6.58649	9.25667	0.869302	1.56531	1.1984
Atp1b3	20.1561	24.6009	15.7079	18.6811	15.5788	21.5202
Sox8	7.59997	6.95099	7.43542	1.81261	2.98411	0.827194
1700017N19Rik	0.129113	1.57664	0.0834983	1.73932	5.86326	5.84602
Pifo	2.02176	1.03951	0.522994	7.95456	9.67938	7.01821
Nfe2l2	3.72152	4.57787	4.03709	0.56474	0.760692	0.724746
AU021092	21.8748	16.2712	12.2077	2.84922	0.586336	1.88537
Hipk4	1.66651	0.803294	0.592756	7.80402	6.86389	7.73427
Smpd3	0.203233	0.186596	0.0375519	0.148996	0.521247	0.23005
Birc3	1.45564	0.935536	1.52972	0.350166	0.224187	0.13731
Btg2	2.2705	1.42365	3.29482	0.213146	0.409388	0.376112
Ankrd9	0.528773	0.494314	1.36784	3.26867	2.03065	2.12212
4930505A04Rik	1.99467	2.56394	4.16758	9.44905	8.58822	7.64205
Cited1	61.8347	63.6746	38.9807	10.2221	14.8166	14.7046
D7Ertd443e	0.932497	0.880625	0.615358	3.00314	2.35146	3.48976
Rbm3	2.36033	3.11708	2.21647	0.456312	0.717082	0.951596
Tbata	1.3149	1.77065	0.404929	2.08865	4.89332	2.62243
Cers2	5.82649	6.53326	5.77229	1.06032	1.44013	1.96456
Tgm2	12.5266	12.1186	12.0663	0.54981	0.731088	0.895552
Sgms2	1.51243	1.85001	2.36637	1.18929	1.62302	2.18143
Cfap206	14.2485	17.2144	10.6778	30.8335	35.7138	35.7875
Dgat2	0.837604	2.27997	2.74028	6.6374	8.94989	8.2543
Dcaf5	3.96244	3.08884	2.41374	5.51009	5.96654	5.26661
Pla2g6	3.57811	2.83862	3.43482	4.94927	5.8158	5.63239
Egr1	3.18438	1.6547	1.75265	0.0869254	0.178882	0.0766932
Zfp39	1.95247	1.70659	2.07078	3.40676	3.67031	4.11079
Spa17	3.72238	4.23265	6.48115	17.0824	16.1782	9.88568
Agpat4	14.0035	16.1929	9.81994	2.16461	1.7818	3.56497
Map2k4	2.34497	3.43285	3.37001	2.00569	3.43957	2.80187
Eid1	14.2829	10.7384	5.69314	0.345748	3.69985	2.33871
Srpk2	2.49145	2.23332	2.21898	2.86	3.62365	3.53763
Tkt	10.7602	7.06153	9.5097	1.93429	1.09056	1.07539
Sulf2	2.76844	1.89567	2.64371	0.431532	0.874381	0.878621
Phyh	12.1168	12.9963	6.43488	1.75017	3.47453	1.90748
Zfp438	0.413594	0.338312	0.583579	0.916546	2.22366	1.48963
Riiad1	3.92367	4.8033	1.69164	14.3828	13.2205	13.5357
Trim69	0.804565	2.89572	2.60158	8.15469	8.32696	6.37512
4930442L01Rik	0.438812	1.59813	0.0945939	0.656816	1.85369	1.57293
Ttc39a	0.464627	0.318522	0.080127	2.8613	2.42072	0.981747
Bcl3	0.368247	0.236672	0.635059	0.157484	0.19445	0.416839
Oscp1	3.12246	2.71289	1.86973	4.7479	3.96932	4.64719
Serpina3n	8.9051	11.1628	12.6602	0.472109	1.01041	0.166614
4930478P22Rik	0.539723	0.0770841	0.542953	2.38511	2.78664	2.03647
Cebpd	4.01449	3.17952	6.92318	0.260126	0.0856495	0.275407
Nsun7	0.338312	0.797251	0.875152	2.78513	2.53078	1.59564
Socs7	37.744	50.1825	51.7465	67.0129	61.8995	76.2237
Ubtd1	1.71081	2.19907	3.26094	9.35733	8.08289	4.48466
Atp6ap1l	4.15357	3.35593	2.45589	6.39472	7.14377	9.26897
Ttll7	0.16539	0.330699	0.427835	0.825192	0.989777	0.416032
Igfbp7	49.7545	60.0782	36.2392	17.5704	18.3111	14.5066
Slc44a2	4.97178	4.95055	4.16627	0.651344	2.25555	1.7042
Pard6a	4.22483	2.59187	3.35318	3.81889	2.94072	5.9779
Cyb5r1	5.61459	7.525	5.84499	2.10831	2.09701	1.82138
Ttc23l	0.417696	0.89484	2.7913	3.66194	4.85235	4.57052
St3gal4	1.76691	5.67793	3.22635	0.133347	0.65859	0.764728
Cyp27a1	7.06033	6.19997	8.77024	0.627799	0.738249	0.395642
Coro2a	0.729054	0.665055	1.64259	1.59916	1.68891	1.35768
Kcnu1	0.812962	0.835982	0.630896	3.44194	5.2372	4.18707
Kif21a	6.45044	5.33662	4.82381	0.872717	1.18904	0.584128
Dnah1	2.0148	1.88622	1.86786	4.06419	4.02191	3.04528
Rab11fip5	3.37339	4.55933	3.36863	5.60092	3.74596	3.65006
Arhgap31	2.00427	1.64742	2.55707	0.367348	0.647964	0.370407
Slc3a2	59.8741	58.2055	41.5324	13.1434	13.9556	11.986
Gm49461	10.3534	12.3151	4.59699	14.2745	17.2988	17.6669
Slc7a8	42.7329	39.2069	41.5711	7.55405	7.91691	7.00839
Mroh8	3.38675	1.81388	1.86575	7.24187	8.04757	7.27682
Wipf3	2.39148	2.99166	2.07132	1.23277	0.947105	0.604252
Abcc3	1.19965	1.26788	0.379289	1.19709	1.32324	0.694061
Gnas	0.213439	0.291501	0.414096	0.205378	0.140881	0.0453006
Sphk1	0.66805	1.39029	0.781771	0.122442	0.43675	0.216058
4933402J07Rik	7.10584	9.28355	7.53342	40.5018	31.3708	34.1519
Psme4	4.42187	3.23793	4.38322	6.41717	7.80864	6.19515
Eif4e	6.6495	3.54239	3.07396	4.31424	3.65808	3.86363
Zfp474	0.573215	0.245603	0.494268	2.94169	1.41252	1.80237
Plxnc1	2.45619	2.54913	1.29428	0.513535	0.249788	0.597249
Stambpl1	0.929398	0.632459	1.02531	2.70043	3.08892	1.88748
Penk	1.48741	0.358484	1.92383	7.8718	5.89063	3.26213
Rap1b	14.063	12.5927	6.60809	3.37876	2.33624	2.74255
Fzd7	2.44679	1.63717	1.43062	0.215012	0.56636	0.151762
Abi1	3.65439	3.38983	5.16517	0.241675	1.86999	1.62052
Rab3b	3.75013	2.3825	2.06284	0.442421	0.273135	0.439136
Pkdrej	3.09609	2.34913	2.69749	5.65489	4.26882	5.06225
Tmem176b	96.5484	98.4094	66.4573	11.0965	18.2682	24.5119
Pgbd5	8.72251	7.53661	6.50692	1.02156	0.993795	0.901314
Camsap1	3.95729	4.31668	4.32012	5.61277	5.15695	6.14387
Dynlt3	2.71253	2.50131	3.66096	0.453929	1.18323	1.60198
Tsnaxip1	2.72837	4.73449	2.29379	8.051	11.0213	5.40468
Tmem120a	1.31707	2.03155	4.20199	5.06931	1.5764	1.68964
Dmrta1	3.44079	1.35011	1.7333	1.25464	0.803255	0.491977
Ddx20	3.85073	4.19546	2.89347	8.8927	8.94673	8.46861
Ggnbp1	0.292887	0.513376	0.68877	0.204964	0.309314	0.210977
Pld3	62.2362	64.6395	47.9756	18.7288	13.5513	15.2893
Nt5c3	3.39546	4.86987	4.5304	1.19225	0.90591	1.29465
Cfap126	1.45566	2.09122	2.21501	7.25057	7.23434	10.371
Fndc11	2.16267	3.30939	0.799206	4.09592	9.46215	5.59553
Tes	0.688948	0.485636	0.373684	1.05498	1.38477	1.81128
Kdm4d	3.71658	2.1839	1.37345	2.17979	2.5793	3.3055
Gm31166	1.06768	0.623815	1.63203	3.11321	4.10023	1.64805
Slc27a1	8.95532	7.02714	6.12816	2.93916	2.3369	2.62266
Hspb1	13.2601	7.19656	10.6716	0.56708	1.24478	0.166776
Hsd17b10	6.55355	12.7863	5.75186	3.45331	2.10105	1.58964
Cd47	4.88913	4.35557	3.97576	1.02474	0.741272	0.547948
Adam18	8.36394	7.60838	4.07755	18.3248	15.1521	21.0472
Stkld1	2.84253	5.25787	1.34508	5.42587	8.05402	8.39718
Fhl1	10.1841	5.7304	5.50163	1.10194	2.20288	2.26854
Ints3	7.06396	5.57181	4.22222	1.16719	2.06284	1.90816
D1Pas1	21.6124	17.0209	18.5951	25.6653	27.7192	22.7513
Asb1	212.384	190.549	238.503	691.345	679.771	706.524
4931408C20Rik	2.67359	3.1653	3.13954	17.7375	16.4211	18.3972
Cers6	3.23487	2.81606	3.91836	2.74488	1.57258	2.75114
Slc14a2	0.146879	0.226557	0.303959	0.113065	0.403303	0.532032
Rnf13	2.01646	1.77344	1.21581	1.22546	0.944692	0.737966
Rusc2	0.958614	1.30613	0.719131	0.787123	1.25535	0.651064
Nme8	1.05366	1.27912	1.21139	2.85383	4.38918	3.31303
Ccdc96	5.12696	5.7732	4.71312	12.3945	11.4555	10.9834
Ush2a	0.0789238	0.0676322	0.113423	0.303772	0.175962	0.268014
Ptma	27.9491	21.1013	26.2052	3.19923	6.14474	2.3522
Spaca7	1.70676	0.199442	0.401372	5.17574	6.39064	5.79593
Rhoc	1.596	3.86164	3.64286	0.361347	0.793184	1.06271
Twf2	8.44991	9.59852	8.89586	1.9329	1.31436	2.07611
Creb3l4	1.80943	3.95392	2.80841	9.51799	20.3513	21.1988
Slc30a3	1.1792	0.275588	1.24788	2.61316	3.67939	1.45614
Rorc	0.640216	0.658345	0.993674	0.0547588	0.0450749	0.241565
Ywhag	14.3893	14.0228	13.4672	5.52769	3.73345	3.09503
Dennd6b	0.0515271	0.132465	0.199937	0.661081	1.38764	0.699916
Nono	4.68726	5.04313	3.50281	0.089091	0.440013	0.117906
Nfkbib	2.31109	1.26028	2.17396	2.60568	3.40221	2.21968
Gm11639	0.169656	0.348921	0.30721	0.870661	1.11982	0.844991
Cyb5a	40.9607	42.5231	54.8778	6.02742	6.667	5.4841
Prdx6b	1.15835	4.06074	3.47315	7.70089	9.73094	8.9996
Appl2	11.4648	8.50072	10.0069	1.2121	2.13032	2.48569
Spata48	2.84918	1.56957	0.21058	19.7393	14.0132	21.4702
Mroh4	21.6842	21.3627	28.1921	60.1169	69.0973	60.9816
Oser1	0.701086	1.87744	1.05792	3.67286	2.59142	2.24853
Cers5	6.13269	5.62279	6.1016	0.935368	1.13228	2.28161
Sox5	0.264159	0.135819	0.0819998	0.420248	0.65838	0.741559
Slco6b1	2.19441	1.17529	0.315364	2.34615	4.69935	4.00195
Abcf2	7.74588	6.46033	8.33608	7.66195	8.24276	6.29153
Spout1	6.25775	3.11369	2.48037	9.64721	6.55543	5.71249
Adh1	13.4691	7.86962	14.8695	1.13458	1.72419	0.847025
Rsbn1	2.54609	2.3336	2.1477	2.44283	2.01082	3.00736
Ankrd42	3.21738	1.60829	1.38713	5.77131	6.04058	3.77681
Junb	3.49883	2.46083	3.84234	0.338786	0.906336	0.523087
Runx2	0.0859466	0.110475	0.0666985	0.793926	0.453835	0.428065
Vasp	2.14764	3.87971	2.47748	0.744695	0.490398	0.525628
Ldhc	675.867	643.103	373.172	1023.77	986.491	1022.75
Ms4a13	2.07785	2.95201	1.83883	6.31382	10.279	8.04643
Bcap31	18.6918	18.9007	11.121	7.83384	10.9229	7.1938
Rhob	8.73	9.14344	6.44032	1.99118	2.80004	1.17119
Usp2	6.17949	7.98361	4.85266	18.2428	21.4095	20.7349
Rnf126	4.90294	10.4273	7.37921	15.5543	12.2387	18.0624
Adgb	1.03034	1.10366	0.349029	2.26612	1.78764	3.22121
Ndfip1	15.8356	19.7691	15.4546	3.63238	2.83797	3.36776
Tmco5	2.84507	3.65704	1.59993	13.4897	8.09946	11.4817
Trp53	3.22956	2.79969	1.40857	0.481796	0.99148	0.935182
B4galt1	6.09904	8.43918	4.45472	1.19675	1.81867	1.94932
Idh2	10.7411	10.7888	10.0969	2.18381	4.27708	1.59455
Tex33	1.59124	2.04537	2.37476	17.4314	18.4853	21.0603
Ccdc63	0.681916	0.664039	0.320726	3.39348	2.94612	2.8069
Kcnd3	0.792229	0.916495	1.14764	0.284595	0.217532	0.179353
Cpq	13.268	11.0719	10.9064	4.84696	5.3942	4.92643
Rpgrip1	1.00001	1.07653	2.08565	4.4584	3.82836	3.09876
Cfap69	0.787853	0.642202	0.695914	3.27893	2.67877	2.95821
Armc12	2.3839	3.55453	0.493337	9.66481	13.0915	8.52714
Rps6ka3	3.35856	1.52506	2.24283	0.327855	0.327706	0.723157
Suclg2	2.59577	3.71671	1.23246	0.674494	0.902219	0.632291
Spata46	2.16721	7.09094	2.8031	27.2993	29.1297	18.9564
Gba2	3.22042	3.61662	2.32381	6.56726	5.01205	5.37211
Ube2d2b	1.26736	2.90903	3.74678	8.82681	9.36908	6.25072
Ccna1	4.47014	4.46903	6.21	13.3819	12.3267	11.9941
Klf5	0.116825	0.600666	0.377757	0.824362	0.801953	1.05793
Rsph6a	1.94746	4.85006	3.06987	6.48061	6.55569	5.71776
Ccdc87	3.60185	5.37057	4.7829	8.9341	11.5637	10.22
Amy1	20.1889	20.6813	15.3369	2.14907	3.49147	5.88788
Gstm2-ps1	43.2354	49.6308	33.4929	1.77979	3.66259	2.87885
Sox30	2.83834	1.75905	0.786673	4.74699	2.99753	2.29491
Csdc2	0.952878	0.591295	2.42243	0.590182	0.416409	0.371936
BC049715	0.211563	0.997119	1.21617	2.80478	2.68114	2.07549
Rsph10b	1.6165	2.45563	1.01372	4.83917	6.00093	5.98845
4931428F04Rik	1.23925	1.54466	0.68	5.58884	6.26616	5.27103
Ephx1	155.719	160.909	128.563	28.5834	37.9253	34.7419
Cst3	263.369	262.652	208.111	70.658	58.6692	72.1195
Sgf29	3.11896	0.866833	0.872238	3.78526	7.389	5.43891
Cpt1c	2.14099	2.75202	1.7877	3.30316	2.17521	3.03705
Cfap65	5.51876	6.1696	3.89575	15.0085	13.0521	10.1184
4933427I04Rik	0.904592	0.804987	1.17001	3.03534	1.98414	2.59928
Agtpbp1	0.786516	0.957303	0.918259	1.35735	1.5951	1.59939
Osbpl11	5.22154	4.98586	3.66623	1.76091	2.67842	1.55363
Twf1	4.47648	5.62618	4.88927	5.80704	5.77812	5.06717
1500009L16Rik	4.25238	2.47942	3.79902	1.12489	1.85191	1.63758
Spata31	0.939987	0.362477	1.27658	3.55765	3.57375	2.60686
Adh5	10.2523	10.7592	7.01165	2.52257	2.84772	2.16204
mt-Nd5	114.26	132.631	182.576	48.8285	47.4932	49.9624
Grn	9.48841	16.2431	13.0642	2.30004	2.4936	2.72223
Smim10l2a	1.52346	2.611	2.38098	0.732963	0.536303	1.07781
Fxr1	7.60321	8.76006	6.47609	10.8849	13.4888	12.936
Crtc3	1.48047	1.11007	1.49598	0.573778	0.390875	0.907735
Zfp646	4.9681	6.18515	5.8802	6.73474	5.51073	6.13651
Pxk	1.05226	0.821207	1.79848	0.578585	2.18288	1.2762
Aqp2	10.1696	14.3104	15.2304	2.88416	3.73073	0.60587
Rarres1	8.48358	7.22072	6.8209	0.588337	2.17931	1.03816
Sat2	6.93373	8.36411	9.65801	0.95801	1.68983	1.93198
Pdilt	9.12344	5.82081	2.49788	23.2394	28.9054	25.9314
Pde4dip	0.928154	1.26254	0.757587	1.86135	1.64637	1.20363
Acadm	6.48291	7.28523	7.02939	0.747074	0.368974	0.878845
Frat1	0.929775	0.448173	0.450968	5.9644	7.54853	4.73608
Wdr82	7.06688	6.28163	7.46722	2.27434	2.8335	3.98613
Ydjc	0.0271544	0.279234	0.105365	0.487739	0.544871	0.338113
Tns3	1.32604	1.55555	1.49864	0.363379	0.407886	0.24774
Diaph2	2.37984	2.3323	1.07138	3.54247	2.99931	3.27431
Spata31d1d	0.992304	0.204081	1.0781	3.20822	5.53322	4.71762
Psen2	2.13897	3.51565	2.04091	0.314914	0.666571	0.357229
Krt88	10.2727	1.08234	2.61381	24.1988	37.1708	39.2693
Mlxipl	0.960016	0.810914	1.34813	0.0351908	0.0869022	0.18629
Iqch	3.49326	3.64301	2.81323	4.53815	6.33426	6.86391
Kcnj6	0.0398014	0.0511605	0.0772193	0.459578	0.315253	0.247793
Ttc16	1.07007	1.1615	0.276807	3.11184	2.81265	2.34178
Tmem144	1.394	0.783928	1.12688	0.950121	0.322039	0.493106
Dcst2	5.98301	5.21247	1.11778	12.0258	11.0926	19.866
Ccdc13	2.57762	1.88513	0.80474	2.73685	3.52007	2.41469
Dab2	2.60687	2.42007	3.10415	0.0530882	0.327748	0.281034
Acadl	38.1081	51.029	68.1036	3.40201	5.52074	8.4901
Tgfb1	4.76012	4.91814	4.63707	1.00497	1.71812	1.67103
Dnajb13	2.61325	3.35906	1.9417	10.9856	11.6852	12.3987
4930563J15Rik	0.087602	0.281508	0.453222	4.55185	3.33055	3.71856
Axl	10.9256	8.884	10.7741	1.85864	2.26305	3.00641
Proca1	0.79179	0.469737	1.26044	2.89126	2.37995	4.34346
Rasl12	0.925103	0.981027	1.76489	0.474754	0.195398	0.287973
Rps6ka1	0.32107	0.825405	0.876693	1.0527	0.979558	0.64611
C2	3.60924	4.53845	3.55191	1.81196	0.621468	1.37663
Hspd1	8.39428	10.0509	7.80829	2.21294	1.51799	2.1477
Prkar2b	2.03811	3.84948	1.02217	0.106729	0.351416	0.282496
Vwa5b1	0.175159	0.700463	0.20138	2.39707	2.09648	2.00475
Lrrc73	0.419329	1.68439	2.03387	3.96767	3.98563	4.62795
Zdhhc11	0.400532	0.386132	0.259026	4.11099	4.12422	3.40038
Zbtb42	1.9151	1.56651	2.19553	2.23366	1.51688	2.95609
Fa2h	0.75749	0.843851	0.0653163	1.55495	1.1733	2.22935
Zfyve1	3.20445	2.73819	2.68462	4.95217	3.55723	4.4929
Pmis2	2.39045	2.79333	2.52968	6.13377	10.5571	8.6096
Phyhipl	1.03016	0.782461	1.04979	2.88365	2.70336	3.2156
Fndc5	4.83799	3.4627	4.05316	6.5597	5.28352	8.21458
Calu	6.58035	7.36966	5.3089	1.37921	1.34172	2.0281
Inava	0.0610416	0.117694	0.157904	0.509047	0.451256	0.483674
Ccnk	12.9831	16.3675	16.9216	30.6232	31.6413	33.7448
Efhc1	31.2335	31.3043	35.2367	115.714	119.953	128.025
Serinc1	13.155	16.189	8.31666	2.34621	3.17728	3.73941
Dnajb14	4.49694	3.82048	5.49187	19.6855	17.631	17.7506
Hmgcl	12.3569	11.9527	11.22	9.12781	8.96357	8.90107
Prkag2	0.820458	1.14501	0.97023	1.3233	2.17856	1.35328
Peg3	0.658212	0.602282	1.64496	0.343513	0.388801	0.404104
Csf1r	6.47175	7.67625	7.51995	1.65387	0.916853	1.0125
Fyn	8.59954	5.68354	6.43947	1.51871	1.32367	1.22171
Ak8	6.40697	3.33589	1.36366	21.8506	26.1231	20.6556
Asrgl1	8.30741	10.8146	8.23013	18.7766	21.4667	21.4082
Gramd1a	4.78408	4.73321	3.86268	2.30635	2.51089	2.85537
Spaca1	7.70931	11.9893	7.13994	23.9334	31.7627	38.0307
Nt5e	1.60696	1.90669	1.71302	0.543743	0.55948	0.379792
4930556J02Rik	1.20704	0.179023	0.840648	5.0032	3.28491	6.09589
Sun3	0.701626	1.65342	1.36123	8.85166	5.43383	6.88314
Armc3	9.12485	8.83128	5.41512	16.5275	17.6294	20.1718
Amotl1	0.664118	1.35809	0.898022	2.18821	1.37085	2.30651
Zdhhc5	1.92624	2.66941	2.64713	3.01192	3.01962	2.86179
Cxcl12	1.82074	2.53143	3.46036	0.858112	0.686736	0.294428
Cdv3	4.16535	3.587	3.92784	3.89615	3.74888	3.48398
Adam10	7.9151	7.03439	6.59837	2.30072	2.57954	3.60481
Rock2	1.95657	1.86866	2.0641	0.743253	1.20054	0.767119
Nampt	2.91541	3.55429	4.58719	1.15683	1.04747	1.05467
Dbi	31.0854	50.118	31.7781	10.827	13.4249	7.61786
Ptch2	0.330553	0.065368	0.0328878	0.358847	1.18154	0.460518
Ppib	14.3399	14.8287	18.5474	5.07118	5.04806	5.2026
Rhcg	0.544451	0.437397	0.0880249	0.611204	1.50934	1.61777
Sclt1	0.622138	0.541727	0.285531	2.49756	2.05587	2.18085
Spag16	5.008	6.35066	3.22418	7.72171	8.89386	7.01613
Serpinf1	7.53392	7.36652	3.24815	0.578299	1.36008	1.23912
Spin1	135.388	121.936	126.147	412.477	396.774	393.932
Ubxn8	1.19322	2.93415	2.28143	1.93023	2.08197	3.05369
Slc7a4	13.8625	12.7411	12.8206	3.56643	3.51514	4.09888
Lrriq4	0.329982	0.212079	0.497937	4.86864	4.41421	3.61074
Vamp8	4.14099	3.21058	4.67587	1.34928	1.11066	1.11605
Prmt7	1.14081	2.16772	2.18123	2.29091	3.16914	2.55463
Clba1	4.34006	2.39087	1.60385	8.45172	7.36629	6.84275
Prss21	9.91706	14.5056	8.93454	20.9716	22.8245	25.548
Spsb3	0.502802	0.861732	0.57807	1.21849	1.357	0.316194
Tmc7	1.71328	0.745374	0.681838	2.6039	3.11768	3.37149
Ubqln2	11.9468	9.3423	8.98928	1.10731	0.959459	1.95393
Clic1	18.4917	23.8777	20.2041	1.94995	4.63698	2.19831
Prr12	0.782237	1.00548	1.7774	0.271241	0.558182	0.263244
Tspo	10.9843	12.8188	14.7681	2.41059	2.9001	3.43565
Psd3	0.715056	0.708726	0.76886	1.17162	1.21008	1.09222
Zfp574	4.49156	4.33007	3.50986	6.32281	5.92934	5.15485
Ggn	8.19185	3.83535	7.43785	12.946	15.1828	13.2644
Tacc2	0.365496	0.383263	0.783746	1.46847	0.558677	1.25206
Hspa8	9.50049	7.85374	14.7091	3.26246	2.6482	1.91895
Irak1	1.35282	1.20067	0.458267	0.537219	0.340164	0.182301
Wdr62	9.73357	8.26166	6.26054	18.0872	16.8997	13.5928
1700018A04Rik	0.216179	0.138938	0.0932028	2.31127	1.44592	1.42745
Tspan31	5.61061	6.14342	2.95648	1.24415	0.950971	0.470441
Snhg11	1.60328	1.48839	1.19814	1.80556	2.03184	2.01649
Irf2bpl	3.66967	2.04879	3.02043	1.18891	0.939511	1.38463
Igf1r	1.55602	1.68613	1.90726	0.568724	0.410823	0.56322
Jag1	1.19916	1.54139	1.71959	1.23748	0.715799	1.09181
Tfe3	1.62383	0.96984	1.67598	0.462964	0.415734	0.408467
Ryk	1.30661	1.42113	1.86332	1.71934	0.459965	0.834321
Pip5k1b	2.22112	3.24214	2.28852	0.338093	0.755393	0.639205
Retsat	9.40529	8.17009	6.27687	1.92848	1.95028	2.57652
Ankrd61	0.521328	0.167528	1.34858	5.09999	6.05624	4.4259
Wdr66	1.83076	1.32915	1.40321	2.76204	2.66743	2.91662
Pla2g2c	0.883151	0.864913	0.870306	1.45679	2.13185	1.42812
Cd99l2	0.68173	1.11528	0.761518	0.437322	0.130903	0.140307
Toporsl	2.0239	1.82809	1.41499	5.89502	5.14135	5.8822
Wls	0.863865	0.821702	0.849172	0.354662	0.255448	0.273799
Arid3a	1.42015	0.56168	0.494535	1.75195	1.84591	0.989262
Plekhm2	1.23021	2.82377	2.91714	3.08151	1.45388	3.01718
Masp1	0.401653	0.476568	0.279732	0.158557	0.228404	0.20984
Smim24	24.2641	25.6525	24.6982	90.9962	122.363	115.552
Clstn1	4.5942	4.06256	5.68933	1.79754	2.54637	2.39736
Cfap70	2.26666	1.59335	1.92395	6.63405	4.63797	4.32972
Zp3r	7.30504	6.90432	2.13053	30.7812	36.8342	45.074
Pkn3	0.464095	1.42253	1.38523	0.320613	0.113106	0.282872
Csf1	0.74786	1.84865	1.56255	0.701164	1.18471	0.944222
Slc25a2	1.35425	0.290125	3.21127	7.09469	7.98532	4.98209
Cycs	0.401621	0.229441	0.923485	0.171757	0.518401	0.202052
Sncaip	0.537468	0.906753	0.391031	1.16363	1.91569	1.36888
Cp	1.14331	1.59208	1.1707	0.407457	0.10062	0.701014
Tesc	3.62808	5.64531	5.31004	1.7149	1.41163	2.26956
Jak2	1.35896	0.271725	0.703079	0.0387449	0.446501	0.444393
Jade3	4.75331	5.13531	3.39459	2.20739	1.60144	0.660188
Qdpr	10.9594	10.9202	12.1971	0.871976	1.52526	1.82717
Spcs1	20.83	21.9756	19.3167	9.07622	9.96149	12.7903
Tmem14c	16.7857	9.61317	16.1218	2.55869	3.51032	1.69312
Ttc41	0.455222	0.804568	0.404792	4.27079	5.07796	6.11908
Dhh	2.20998	1.55351	2.41179	0.35442	0.437613	0.547225
Psme1	4.60726	6.54088	4.71389	0.705791	0.145244	0.233517
Gpm6b	3.25504	3.41695	3.08741	0.452415	1.11722	1.62735
Ppp1ca	23.9306	21.7724	19.4912	5.64553	5.22007	5.93623
Ttc7b	0.290523	0.400111	0.858892	0.425982	0.153409	0.117449
AY702103	20.5776	19.8378	26.2475	70.5453	73.1125	62.3582
Plat	2.9694	1.72071	1.88885	0.249815	0.771134	0.578572
Slc25a37	0.151372	0.324288	0.424204	0.712092	0.319724	0.228462
Fam24a	7.49692	15.1431	6.4644	21.0688	28.2764	23.6401
Tekt4	6.69373	6.94193	4.23048	19.3228	21.7698	18.9425
Rnase4	24.9613	28.984	30.6049	5.71445	2.93992	5.14683
Grhpr	16.6779	24.6047	17.1591	1.70207	2.60197	1.93077
Mapkapk2	5.09503	6.03548	4.58714	1.92259	3.37618	2.71404
Ptp4a3	0.194934	0.501133	0.441226	0.604397	0.754844	0.680355
Ube3b	3.61535	4.02015	4.04522	4.41753	4.69689	4.35224
Wt1	3.40829	2.71055	3.86917	0.629174	0.932232	1.08247
Sqstm1	16.6567	19.7814	16.2165	3.48427	5.78397	2.92042
Dnali1	1.56673	2.74619	4.51341	7.67486	8.34824	7.90001
Psat1	9.06984	8.21591	8.17477	1.14531	1.58385	1.85931
Cmklr1	1.33716	0.458343	1.4989	2.51614	1.64752	1.96769
Spata7	1.21967	1.18066	1.09064	2.66598	2.54435	2.69305
Lhfp	1.18952	2.25528	1.80778	0.228919	0.408277	0.403945
Gtpbp2	1.37442	1.06736	1.59251	2.49808	2.69133	2.30126
Myl12a	0.768551	0.813559	0.467789	0.174006	0.238723	0.0511744
Ints10	2.31659	3.28968	1.39827	2.91552	3.00572	2.82206
Ccdc183	1.7017	0.900678	1.42418	4.81598	5.23286	5.94871
Tcf3	2.25653	3.38395	3.4537	3.90835	3.21717	4.29972
Papss1	5.67207	3.77333	4.76217	0.957517	0.683092	1.01377
Nup62cl	12.9191	13.3724	21.6347	2.09368	2.44151	1.69329
Slc25a4	32.7303	34.769	40.9977	6.87445	10.2266	7.81905
Magt1	2.66609	2.54934	2.7755	0.875989	0.721073	0.515249
Sema4b	5.24728	5.11915	4.55939	1.07024	1.67668	1.55345
Ctdsp1	2.09583	2.28402	2.12147	0.993723	0.336818	1.28934
Aldh1l1	15.1027	17.1215	17.9678	1.68303	2.91288	1.10417
Acsf2	2.25728	3.29975	4.92324	0.340711	0.0467429	0.701412
Slc48a1	6.29474	6.67171	6.2848	2.33779	1.63279	1.9376
Ttll5	1.27263	0.750268	0.470294	2.77445	2.57685	1.99295
Dcaf4	1.92334	3.4934	2.75806	0.375504	0.838978	0.804592
Fcgrt	6.57615	7.52406	8.13179	2.13244	1.75533	1.06342
4933404G15Rik	0.465671	0.478857	1.44553	2.1508	5.1146	2.63559
Usf1	3.68116	6.88886	4.76125	1.11126	1.3721	1.22556
Fads1	21.7814	22.4388	20.823	3.11851	3.90052	3.64474
Spon1	9.43717	10.8704	8.57268	1.61436	2.22507	1.65619
Obsl1	3.96484	3.805	2.45966	0.851637	0.644187	0.426464
Slc52a3	35.6835	40.4339	32.3784	9.93098	13.9724	11.4341
Adgrl3	0.11981	0.0110002	0.177101	0.263509	0.262097	0.513416
Atp6ap2	15.0858	17.7504	13.8836	4.39202	3.3702	4.2691
Stxbp3	4.38069	4.49743	3.34811	0.985382	0.961327	0.547394
Sult1a1	4.3343	3.88694	5.86677	1.55185	0.212902	0.570491
Atp2b1	1.71686	1.39852	1.12321	0.281739	0.326788	0.519748
St3gal2	0.994399	0.813397	1.32514	0.309283	0.445527	0.306986
Abat	7.62647	7.00576	6.593	0.553369	0.911015	1.24277
Glmp	2.3663	2.45193	1.43661	0.247829	0.306002	0.573973
Trim8	0.901009	2.63217	2.22481	0.683075	1.12455	1.2517
Mfn2	3.77269	2.96979	3.17744	5.02788	4.1696	3.67463
Gykl1	9.46836	15.1083	5.80652	27.9606	26.4639	23.9302
Gpr55	8.32563	9.23286	8.92093	2.30387	2.80156	2.03268
Ctsa	5.83123	8.03378	7.45883	1.364	1.2929	1.71399
Mak	0.640261	1.18305	1.13867	1.64288	1.77495	1.60803
Ston1	0.873579	1.03652	0.564948	1.98292	0.603222	1.06492
Lyzl1	2.15464	2.76956	0.464472	6.91087	14.0321	12.6012
Prox2	0.577428	0.197926	1.09538	0.790215	0.813084	1.83014
Dnhd1	2.46774	2.07152	2.13655	5.14322	3.54223	3.43185
Hyal6	0.352032	0.848439	0.398407	1.52432	2.27713	2.14185
Zkscan17	4.51753	4.18432	2.70669	9.24785	8.38416	7.29445
Kank2	1.50886	2.05138	2.36441	0.335049	0.337084	0.164227
Cfap161	0.810017	0.734959	1.78723	4.15693	5.98813	5.01599
Nsdhl	4.36592	2.73753	4.75168	0.819713	1.01212	0.361611
Triml1	0.598468	0.4196	0.774064	2.79207	2.41322	2.95609
Cylc2	0.917559	1.41531	0.652729	2.76644	5.13581	4.2584
Tubb3	41.1469	39.5107	13.4627	2.92121	7.21382	4.14217
Morn5	31.6994	38.0116	35.497	52.1335	65.6066	72.4871
Rps6ka2	1.46147	1.81987	1.06329	0.214848	0.209008	0.499743
Tmem39b	3.45534	3.24569	2.49242	3.41009	3.71931	3.5352
Ccdc189	2.26124	1.08285	0.802861	4.20946	3.55868	3.91471
Fam229b	2.41693	1.6999	0.412879	6.14323	5.2013	6.55573
Camkk2	2.29501	2.37788	2.69854	1.07071	0.705085	1.38552
Ppp2r5b	0.585624	1.73714	2.09756	0.115591	1.18936	0.152977
Clpx	3.82581	4.80591	6.29789	6.1913	5.69327	3.14956
Rmnd1	0.824714	0.430659	1.13336	1.35568	0.626009	1.25444
Grin2d	0.752893	0.439894	1.15085	1.40501	0.698742	1.23962
Snx7	0.593077	0.857631	1.15064	0.126817	0.704633	0.363641
Cstb	19.3971	11.3332	7.16812	1.61598	0.266039	2.28121
Stag3	10.0685	10.558	11.3777	17.4048	14.5507	17.2456
Anxa6	5.23621	6.19748	8.24778	0.665142	1.14978	1.11501
Atxn7l1	0.513948	0.369174	0.586541	0.562415	0.622593	0.342215
4930519G04Rik	1.45617	0.93588	1.04084	1.08161	2.99475	2.51586
Cfap57	4.42103	5.82848	2.49255	12.75	9.21825	11.848
Rnf135	15.6871	13.686	11.9352	0.910685	2.84861	3.45499
Syt7	1.58252	1.92985	2.75538	0.85899	0.38568	0.505251
Odc1	4.14886	3.61263	5.94319	4.34989	5.65362	4.99931
Zdhhc2	1.70368	0.600456	1.24394	0.387799	0.986674	0.870928
Prps1l1	9.154	8.854	4.4546	6.74429	13.4961	16.1071
Gtsf1l	2.77193	6.88853	3.10721	16.5962	27.5176	24.6833
Dcaf6	5.72233	4.16404	2.96665	6.12813	5.36903	5.7012
Grk3	0.73391	0.449221	0.339017	0.919171	0.738164	1.06811
Rgmb	0.693254	0.738345	0.640473	0.254123	0.125509	0.179367
Tmbim1	0.50398	0.925448	0.931218	0.184741	0.177415	0.217327
Pald1	3.21556	2.45413	3.03264	0.300817	0.212245	0.682476
Tspan7	1.20369	1.27093	1.16765	0.165462	0.181601	0.170316
Tas1r1	0.159171	0.136398	0.754868	1.22527	1.68098	1.38133
Slc31a2	2.76457	4.89816	4.63878	0.766893	1.34145	1.26866
Lyzl4	1.08347	2.36756	1.40137	11.9545	11.9	14.104
Cdk4	18.1871	17.4881	17.96	4.67872	3.06129	4.71013
Gba	13.1779	10.9873	7.52411	2.58935	1.62992	1.14228
Stpg1	0.149216	0.255736	0.192998	2.48873	1.73343	0.506717
Efcab10	6.54555	6.963	3.79514	16.2164	24.0751	23.2498
Rbbp7	72.844	74.5711	81.1821	9.64719	9.20949	11.2306
C87436	0.89092	1.62235	0.67219	1.61929	1.52894	1.09252
Kpna6	5.73385	6.23861	5.34318	6.69027	8.03419	8.22806
Brap	2.3636	2.27282	1.96028	4.4908	3.82999	2.22617
Fcgr2b	1.28553	3.03504	3.49509	0.639524	0.138533	0.118788
Usp20	1.51616	1.29924	1.43807	1.66422	2.02817	2.55526
Grk4	3.49164	2.62819	2.92937	6.78007	5.11595	4.94937
Hmgcs1	26.9482	26.2237	22.4954	2.41805	2.58406	4.19198
Tcaf1	1.30814	1.49915	2.12005	0.0808826	0.366183	0.178404
Tsga10	1.32497	0.494453	0.866082	1.20639	2.00113	2.01587
1600014C10Rik	1.00037	1.28587	0.995296	0.0493634	0.650138	0.304869
Pom121l2	5.88867	6.46427	6.61576	18.3085	14.4352	10.6554
Gsta3	15.1412	17.6646	12.5735	2.15344	0.886307	0.910396
Cebpb	2.52497	0.259646	1.43696	0.907052	0.533316	1.60056
Slc13a5	0.830233	0.711452	0.0397716	0.828466	1.20154	1.25305
Carm1	1.90973	3.98396	2.79401	8.59558	7.37304	8.43429
Olfml3	1.55329	1.26768	1.94526	0.379588	0.676994	0.446541
Vps26b	3.63445	2.22097	2.08069	0.420426	1.06969	0.910481
Izumo1	1.06616	1.30517	0.722322	7.68604	7.93529	8.21801
Myh9	5.81617	4.78771	6.24612	0.572841	1.10439	0.95762
Ndrg1	4.55982	4.58829	4.05096	1.1523	0.656668	0.547433
Inpp1	0.658398	0.1209	0.486617	1.2369	1.56448	0.904979
Mettl22	1.29043	1.3879	1.15812	1.11499	2.11374	1.1626
Papss2	4.73545	2.51873	2.00643	0.471373	0.17245	0.231048
Agfg2	4.45134	4.64891	4.7293	1.37675	0.755517	0.854781
Zscan12	3.49165	2.73192	1.64937	5.72623	4.36085	4.91471
Lamp2	3.94385	4.19044	3.08529	3.30524	2.1665	2.77216
6820408C15Rik	1.02005	3.05938	3.84807	9.16087	5.0272	5.67701
Agbl4	0.316495	0.427163	0.0614037	0.64969	0.802191	0.519474
Bbs5	1.8017	1.99646	1.76784	5.18104	4.85529	3.86791
Gm128	10.6231	10.565	7.12071	19.0012	19.8991	22.9964
Psap	254.48	254.883	219.097	61.6478	60.1581	81.9626
Ninj1	3.09609	4.22843	1.75198	0.620658	0.613076	0.766638
Ppm1m	2.01789	2.08943	3.55244	0.215742	1.24312	0.571039
Cfap46	1.05396	1.5876	1.0224	3.10585	2.86964	2.25558
Gca	6.37195	5.32667	7.03125	1.48638	1.27057	1.10965
Eci2	6.99188	7.64804	7.34108	32.5397	33.0688	36.2514
Cited2	28.6246	24.9531	25.5085	3.41071	7.0515	8.25789
1700001J03Rik	4.72506	8.0981	4.07429	27.3919	32.7127	31.497
Amdhd2	3.86086	2.56141	1.55717	2.02397	4.42814	2.39662
mt-Cytb	42.0917	42.8398	54.0984	18.9095	20.6136	23.4472
Pbp2	7.24474	5.49581	5.99092	9.29483	13.1699	11.6961
Rnf145	2.20459	1.27896	1.79161	0.976185	1.03019	0.839192
Lgr4	1.78131	1.36054	1.4358	0.4637	0.463488	0.43834
Minpp1	2.55632	1.31435	1.61644	0.145764	1.37984	0.192909
Ccdc105	0.443121	3.07576	0.114627	3.18368	6.83242	4.91561
Tex38	3.21987	2.19113	0.734931	5.58902	7.80105	12.8638
Ccdc157	3.75067	2.8647	4.2887	7.11342	6.71652	5.07624
Tex21	1.81656	1.52983	0.405096	4.01828	5.68918	5.67245
Ncdn	1.6787	2.73671	3.12448	0.682891	0.216202	0.370773
Cdca3	3.12708	3.47451	3.15342	8.02394	8.84389	7.61938
Tcea2	17.8642	15.0195	11.4802	28.6852	29.6044	26.8348
Tex29	2.28695	0.618872	0.622731	4.0151	16.271	9.80992
Vps4a	3.73431	4.41296	1.79177	3.01371	5.15232	7.56781
1700051A21Rik	4.72584	3.68813	2.40132	10.1774	10.3383	15.3796
Klk1b21	13.08	14.347	11.2785	2.68501	3.13107	3.1586
Plpp3	12.6465	14.8959	13.2474	1.60401	1.21878	0.598736
Adam5	10.2886	11.9149	9.72942	44.1453	43.5137	44.6071
Rab5a	4.41006	3.29746	2.79608	1.84902	1.64379	1.82713
Mpnd	1.77933	3.89661	2.72759	0.169099	0.347986	0.149194
Rnf128	3.37657	2.3674	1.75826	0.787648	0.555733	0.148914
Apobec3	0.723037	0.764163	0.976747	0.267985	0.220592	0.327378
Skiv2l	4.30343	3.72697	4.50025	7.6357	8.02591	7.22056
Casp8	2.67784	2.09225	3.25981	0.13473	0.609968	0.0594352
Scarb2	5.2205	7.51814	6.43964	1.05428	1.4549	1.1764
mt-Nd6	282.145	359.283	466.383	140.063	133.221	151.737
Doc2b	1.18428	0.358182	0.450519	0.446885	0.441426	0.63085
Alg2	8.1895	8.14974	4.27112	0.847333	2.65044	2.29261
Fbxl13	2.03876	1.11287	0.866945	4.47892	7.81609	5.24785
Dbt	3.5843	3.5575	4.75334	1.39704	1.77288	0.873083
1700037C18Rik	1.64753	2.66228	1.58297	5.73729	7.25799	6.8203
Katnal2	3.51608	4.03874	3.14471	7.00651	6.55749	5.71601
Adam32	10.252	9.52459	6.10486	19.5994	25.4059	21.4861
Ttll11	1.01922	0.533746	0.341775	2.809	1.83384	1.58101
Abhd8	1.56408	2.05833	1.3005	2.34112	2.00576	1.72831
Hip1r	0.494727	0.211973	0.879843	0.661171	0.718403	0.63001
Ybx2	22.8054	28.071	23.243	53.3483	52.5944	58.562
Cnp	3.42291	6.22409	1.88967	0.267775	0.837595	0.283505
Msn	2.32883	1.94421	2.57739	0.431233	0.126775	0.516354
Ndrg2	8.27255	9.25402	10.2371	1.37689	1.27506	1.01234
Etfa	23.9235	20.8555	17.3452	6.26611	7.95551	5.1537
Myl10	11.9956	16.3929	7.02267	7.29002	21.0695	16.4371
Rbm43	0.634607	1.03819	0.596951	1.18427	1.09669	0.130608
Gm2762	656.346	624.414	723.672	1573.86	1595.66	1637.16
Slc25a45	3.57481	4.38297	3.41442	1.12896	0.290408	0.560288
Wdr20rt	2.02052	2.19761	2.81439	3.92166	2.29799	4.3397
Irf2bp2	2.24265	2.11397	1.62437	0.843997	0.631581	1.21852
Spag6	2.64216	2.01471	1.67974	6.43494	7.61435	7.80651
Ppp1r15a	0.568921	0.465366	0.267581	0.530846	0.382346	0.0585448
Abtb2	2.14053	3.07512	1.10743	0.420014	0.877638	0.912181
Plxdc2	0.590377	0.702656	0.876726	0.25248	0.0461844	0.198009
Zfand3	3.35485	5.15698	4.6076	6.16786	6.75728	7.39932
Nckap5l	1.2451	1.28816	0.510622	0.467541	0.320715	0.446881
Smad3	1.28823	1.16265	2.26889	0.984631	1.27365	0.527442
Gm13547	2.16231	0.926472	3.02981	6.4731	5.13806	4.89526
Prss46	1.12854	2.17594	3.21127	7.52905	10.1306	12.0081
Usp27x	1.77497	0.547569	1.05605	0.637629	0.524866	0.683123
1700095A21Rik	0.284194	0.547953	1.28653	0.911537	2.10094	3.3778
H6pd	1.8277	2.46119	3.0769	0.595528	0.245105	0.525427
Klhdc8b	0.32477	0.139152	0.443397	0.0462969	0.285821	0.163389
Tm7sf2	0.96599	1.59644	1.47253	0.309836	0.437215	0.234312
Rfx4	4.01942	4.67056	4.53332	10.7262	8.69346	9.97316
Htra3	6.29645	7.96147	5.44402	0.790259	1.69854	1.89803
Rnf125	1.17753	0.232861	1.17157	0.232423	0.956598	0.410128
Srgap1	0.16634	0.427626	0.344234	0.939007	0.632411	0.7155
Ift122	5.8588	5.31703	3.351	7.81889	7.95967	6.56524
Creb3l2	1.68942	2.19838	2.64372	0.722496	0.41851	0.661059
Shroom3	0.84855	0.943328	0.608087	1.22108	1.18678	1.22012
Rab34	2.54762	3.2747	2.88323	0.653708	0.269051	0.504663
Cenpb	1.33684	1.19886	2.77457	0.917395	0.262663	0.563065
Wsb2	1.68578	2.40025	0.972797	0.96495	0.849081	0.322931
Smpd4	2.35403	1.75067	1.65285	1.48851	1.70472	1.69396
Tekt2	4.15732	4.21338	1.34428	13.9498	19.926	23.077
Lrwd1	4.72574	4.07775	2.80148	6.39985	6.65439	4.33394
Fmnl1	0.310892	0.719315	1.4476	0.678075	0.459661	0.422299
Map1lc3a	25.0812	32.7352	28.1149	6.10568	11.8177	12.2299
Kcne3	0.683089	0.768285	1.10439	3.94374	6.85331	4.34939
Gstk1	9.51326	9.03831	7.48972	0.132666	3.38534	0.351149
Clcn7	7.89511	7.93416	9.39469	17.9748	14.3412	16.7689
Gadd45b	4.39741	2.08894	3.21476	0.735884	1.21149	0.541051
Fam104a	2.436	2.5348	1.20028	4.61358	4.1652	3.74224
Klf16	13.5201	11.9752	13.8867	3.71699	4.25951	3.15084
Rwdd2a	6.16414	3.39572	2.4203	2.40078	7.20734	1.61978
Ezr	5.30964	7.00303	3.28448	0.651597	0.585124	0.470369
Fyb2	0.726572	1.8056	2.25541	0.37287	0.358084	0.548297
P2ry2	1.27649	0.0994418	1.50093	0.0496274	0.245105	0.131357
Rhox8	14.3827	21.4066	10.2805	4.37038	4.66342	3.14187
Pomt1	4.00859	4.97076	4.1783	9.6808	8.76566	7.28675
Trpm4	0.81381	0.450892	0.635184	0.576055	1.09654	0.58766
Csnk2b	26.897	32.9674	24.3332	15.6513	22.74	24.2072
Micu1	5.18184	6.15323	3.59581	2.3849	2.17161	1.48968
Txnrd3	17.1399	18.3825	14.7561	28.7932	20.3638	22.3118
Rassf2	2.50784	2.16533	1.8348	0.373751	0.120386	0.415779
Cdr2l	0.656873	0.738799	2.23022	0.842753	0.0433572	0.23236
Efhb	1.16848	1.09233	0.686963	4.17939	4.67429	4.5692
Mfsd13b	3.85342	1.68408	2.39235	9.39332	15.7898	13.7836
Htra1	28.2277	32.0789	21.2918	6.2954	4.68059	3.28483
Crat	8.06309	7.32022	6.30838	9.54901	10.2124	10.4674
Arhgap17	1.64992	0.800304	1.59045	0.199699	0.246575	0.352385
Chpt1	1.27741	1.66543	1.67581	2.31785	1.54177	1.98304
Ccdc8	1.80046	2.07069	1.42992	0.202627	0.300227	0.107265
Dtx4	2.99386	2.50326	2.78203	0.372917	0.245574	0.756747
Fam217a	1.05671	1.76578	2.32349	5.15179	6.64006	5.7415
Slc38a2	6.44526	6.14173	4.02369	1.56562	1.16169	1.77043
Tyro3	4.485	4.75692	4.88167	1.2263	1.08708	1.33162
Sgpl1	4.35207	5.97554	5.53306	2.72835	3.94329	3.69475
Ccdc28a	1.43497	3.62314	3.97716	3.68207	5.24996	5.16302
Sox12	1.33038	3.63936	1.80897	1.05037	0.900637	1.11979
B9d1	4.48173	3.6771	3.33003	4.0372	6.24365	8.4192
Cyp17a1	439.194	549.8	315.177	88.5401	113.726	102.273
Atp1b1	5.2261	4.49953	6.24934	2.15065	3.28028	2.56719
Glud1	6.5307	6.26112	5.78681	1.57391	1.25746	0.857688
Gpx1	24.2453	32.7908	34.086	5.95074	6.79092	4.53432
Dmd	1.05944	0.992637	0.718164	0.262021	0.148283	0.223954
Ifngr1	4.53518	3.22337	2.34634	1.09525	0.112695	1.69107
Pla2g10	1.00999	0.38947	0.522531	9.848	9.06638	9.94635
Resf1	1.7984	0.790831	0.999803	1.45725	0.533128	1.375
Aars2	1.37078	1.68005	0.989573	4.53986	2.59233	2.63422
Fbf1	1.39144	0.982442	0.912524	6.98987	4.38774	5.65685
1700028P14Rik	7.8121	10.4879	5.61347	24.5	21.2673	20.044
Lasp1	4.44363	4.50933	5.74743	1.35025	1.13616	1.11189
Pfkl	10.104	9.36049	7.74113	1.43063	0.817128	0.721272
Kif2b	5.68617	5.56874	6.82922	17.6301	23.3769	16.7042
Adk	5.84375	4.74051	3.87136	0.66288	1.07249	0.746189
Mbd3l1	0.1746	0.44886	0.451659	1.34405	4.24103	0.197639
Tab3	1.21265	0.970535	2.2787	0.440322	0.459107	0.492088
Nab2	2.32424	1.99171	1.73691	0.0662654	0.490919	0.935443
Zfp654	6.2595	5.95648	6.55846	7.93741	7.60984	6.67352
Tmem200b	1.85246	4.10086	7.05487	1.71648	1.6303	0.815462
Ppp1r9a	2.49842	2.29774	2.66361	1.0193	1.25855	1.06497
Pcmtd1	1.73498	1.46719	1.15155	0.410041	0.144654	0.25841
Nuak2	3.56505	3.68592	2.30553	1.04404	0.982173	0.965003
P4ha1	11.3354	9.63456	6.78147	3.45812	4.17236	4.38851
Dtna	1.65989	1.56849	1.78716	1.17415	1.31711	1.5336
Adpgk	1.18562	1.95071	1.2268	0.73014	0.383983	0.322097
Sema4a	0.196691	0.505652	0.617835	2.2351	1.54309	1.90839
1700113H08Rik	2.35203	2.39344	1.52107	3.772	10.7638	11.7589
Slc25a51	7.27806	7.72512	9.48483	11	11.9952	13.7619
Lonp1	5.52181	7.05307	5.21049	0.445557	1.43037	0.786219
Spata2l	0.972917	0.543732	0.0547122	0.542709	0.893464	0.526707
Fbrsl1	2.4863	2.18542	2.34092	1.43075	1.29357	1.30372
Klc3	1.09034	0.885171	0.593794	2.42964	1.51513	2.98811
Acr	8.62749	6.604	2.88376	17.4117	14.0254	23.2626
Ei24	1.09215	1.56428	0.928275	1.00086	0.560223	0.953686
Zswim2	0.341506	1.40471	1.14844	2.54124	2.38036	2.86061
Dbp	1.77633	3.7185	2.42882	0.651142	0.48239	0.91919
Map1lc3b	3.9001	3.35077	5.07057	0.907414	1.36583	2.10443
Bnip3	9.52321	10.6032	5.1178	1.2046	0.212479	0.151829
1700010I14Rik	11.1342	11.5858	7.20053	25.5087	21.6275	24.7566
Nptx2	11.8599	12.5498	9.14181	3.45816	5.69319	3.52571
Kmt5a	1.43115	1.69242	0.851488	0.550838	0.967305	0.259199
Slc22a16	9.87111	8.08171	6.83096	20.4889	16.1351	18.0771
Ktn1	0.364696	0.423413	0.593432	0.649018	0.484545	0.266335
Cabyr	25.7111	29.3855	9.8824	36.7212	36.311	31.8495
Spsb2	1.64912	0.942119	3.43647	1.99823	3.28971	1.24448
Stat6	4.5895	2.79441	6.47169	0.442723	0.0728857	0.976522
Fer1l5	0.884262	1.13663	0.680046	2.05434	2.92777	1.5961
Lrrc1	2.02042	2.02521	2.20566	2.80618	2.5644	1.57364
Tekt3	4.69262	3.79785	1.34877	10.0342	9.91163	11.509
Prss40	1.58757	1.11309	0.186671	3.51814	5.10605	3.83918
Stat3	6.48936	6.3124	6.59923	1.12509	2.07115	2.02141
Cln5	2.60776	2.514	3.98616	0.380192	0.125183	1.40884
Arhgef10l	0.266822	0.274378	0.138044	0.445025	1.09897	0.604061
Gm5905	0.2619	2.35651	2.70995	1.68006	4.70201	4.44688
Smarca1	3.12842	4.24465	3.24348	0.541529	0.157327	0.871253
Cacul1	1.74961	3.02742	2.78518	3.13683	3.55334	3.32619
Ctsz	3.6895	6.50395	2.04516	0.270488	1.33592	1.78986
Il17rb	1.84397	1.73817	0.795002	0.262863	0.302927	0.278305
Ppp2ca	4.31977	3.59747	4.19699	1.74331	1.97046	2.68594
Arl4d	9.12291	7.62932	6.53957	0.423054	2.32158	2.61278
Fbxo21	19.0939	16.726	14.7044	2.49539	3.32705	1.86055
Mesp1	1.07225	1.99083	1.23276	5.65553	5.91358	5.6641
Zc3h7b	4.53664	3.44051	5.22229	1.31929	1.27762	1.11264
Kat8	7.67128	4.45755	3.33003	7.55009	9.65526	5.7692
4933421O10Rik	0.552801	0.710568	0.510714	1.11451	0.750608	0.670442
Aldh6a1	4.91108	4.32098	4.14411	0.404329	1.38677	1.12966
Tctn2	6.93783	8.14341	5.266	9.06504	8.90802	8.5353
Irf8	3.83254	1.85429	2.39498	0.414359	0.34108	0.268094
Cfap221	0.104221	0.200948	0.674002	1.40399	1.81609	1.88757
Lrp2bp	0.140066	0.765173	0.226454	2.02165	1.77507	1.30803
Caskin1	1.00385	1.44518	2.20725	0.257582	0.402856	0.431797
1700049L16Rik	2.51771	7.91085	0.361826	11.1261	23.044	15.5163
Pon3	5.51963	11.7672	8.59019	0.863604	0.616094	1.16832
Klf4	1.09605	0.960581	1.28876	2.87632	2.31504	1.9738
Gpsm1	2.37038	1.55971	0.437982	0.362041	0.625832	0.766618
Mat2a	11.9869	15.0597	16.5989	3.82301	4.29126	5.09782
Cdk5	27.5357	28.5496	22.384	3.32602	3.99574	6.02763
Tdrd6	18.9716	15.5661	14.6616	28.59	27.1458	25.2976
Enkd1	1.9927	2.56141	1.07391	4.68708	4.95426	3.8534
Gnpat	4.23479	3.26603	7.17529	7.33474	8.67627	10.3062
Slc1a2	0.578322	0.460891	0.359043	1.24651	1.89335	1.58421
Anxa2	37.1307	40.9243	41.9167	6.68601	6.10556	4.74684
Relb	1.75948	1.10569	2.22516	1.2541	1.19748	2.56702
Gstt1	5.6665	2.17233	3.72884	0.382631	0.209976	0.675181
Jak1	9.54248	7.13257	10.9015	2.29215	1.86459	1.87958
Prss42	8.439	6.28659	0.74421	13.2877	7.79827	13.3519
Art5	0.885726	1.51801	0.66827	1.89394	2.96211	2.3394
Cypt12	12.9807	37.2758	16.7894	150.594	167.422	189.141
Ubl3	1.85704	2.57992	1.50423	1.87715	2.21872	1.82605
Slc25a41	1.36951	0.586789	1.91896	2.19632	1.44632	2.7129
Alkbh3os1	0.980012	0.629852	0.507023	3.14333	5.69238	7.65437
Dcdc2c	0.593533	0.108989	0.109669	1.46858	1.25364	0.671852
Foxo3	14.0044	14.1844	20.449	5.14824	6.99235	5.95032
Glb1l2	2.04932	2.95807	1.82501	0.58188	0.567675	0.456342
5830448L01Rik	5.26219	1.20249	1.20999	0.900169	3.2109	5.16235
Itgb1bp1	2.23322	4.69228	3.44395	4.62835	4.17268	4.6669
Stx1a	1.08257	1.24506	1.98977	0.219302	0.481385	0.515967
Tnfaip2	1.09721	1.21446	0.630727	2.65897	2.73592	2.55297
App	7.73769	8.39851	6.81815	10.5721	5.82633	9.38056
Psma7	19.538	20.6635	23.1595	5.52105	4.179	3.13545
Vasn	6.76916	4.99985	3.07089	2.26838	2.98756	1.887
Inhbb	4.67665	2.52385	3.18602	1.14504	1.24416	0.767797
Casp6	2.31226	2.79734	2.25182	0.418811	0.574576	0.492682
Ddx25	12.2678	10.8693	11.0221	21.1076	22.4183	19.1189
1700024G13Rik	0.714833	0.229711	1.38686	4.35629	5.66194	5.6641
Ndufb11	29.6108	26.0195	26.1818	4.29266	6.71368	5.11293
Tpbgl	1.00531	1.55066	0.195041	0.515914	0.371592	0.113796
Rnh1	20.6713	30.1838	17.7991	4.88344	5.13299	3.3143
Cox7a2	27.677	35.9896	19.9802	34.8897	39.5956	42.8044
Cyfip1	4.75767	4.26776	3.10972	1.09349	0.577684	0.38879
Cchcr1	3.1991	4.2539	4.0664	7.78414	9.40743	7.24246
Dis3l	4.25815	3.00501	2.66378	4.89181	6.28989	6.26919
C1rl	5.19797	5.51382	5.87456	7.57533	4.84995	5.94099
Mme	1.6451	1.09959	1.08943	0.16885	0.208484	0.104282
Ak9	2.09279	2.10162	1.35342	3.60798	4.14407	3.77551
Icosl	1.18365	0.549416	0.552842	0.379649	0.0694465	0.66992
Scpep1	21.8038	21.9742	24.8283	5.76203	3.90152	7.13367
Tubb5	22.92	21.7145	21.8499	6.50208	8.72747	6.46025
Arhgef40	0.307731	0.489736	0.890812	0.0564017	0.061903	0.0829375
Dmrtb1	3.50038	5.53048	6.41386	11.9758	15.634	16.592
Pebp1	19.2455	28.7138	23.1143	33.069	30.4873	35.6924
Cep112	1.13158	0.916983	1.8454	2.30392	3.92286	3.56423
Yif1b	19.7261	11.89	13.2615	24.1642	21.8917	25.9874
Ttc30a2	2.24947	4.41751	1.61638	6.81422	3.43148	6.08283
Sulf1	1.04908	1.64239	1.51346	0.310604	0.610778	0.197919
Ift140	14.8384	14.1994	9.5489	17.2599	16.0941	15.4758
Spred3	0.146576	0.125606	0.853125	0.188054	0.438592	0.442447
Hmgb3	3.39977	4.54486	2.02276	0.0872366	0.718091	0.769678
Lama1	2.8714	2.50093	3.00359	0.603925	0.861679	0.74597
Wasl	2.14363	2.4387	2.54951	0.632236	0.754619	0.780939
Pgp	13.6874	11.777	11.6337	26.0183	30.2081	27.825
Mok	2.27518	1.66296	1.78873	7.2689	6.45455	4.49433
Rnf130	1.14392	1.20952	1.59888	0.804828	0.5261	1.29487
Got2	0.944664	1.53807	0.529463	0.403994	0.166274	0.0356439
Tpd52l2	4.26862	4.8598	3.66757	0.821481	0.837206	1.277
Phactr2	0.53267	0.885089	0.890608	0.350036	0.21953	0.11765
Tktl1	3.93115	2.92131	3.97233	0.472835	0.908169	0.347647
Sema3c	3.42524	2.98077	2.61412	0.272951	0.853784	0.818791
Fosl2	1.78893	1.04889	1.38017	0.644253	0.530319	0.710521
Mid2	1.47896	1.94917	1.96133	5.78847	3.89488	6.78121
Slc39a1	2.82728	1.81709	4.40482	1.97854	2.71441	2.18206
Lrrc8d	1.12359	1.53743	1.70328	0.294508	0.65072	0.560708
Rab31	9.72045	7.5275	9.73856	3.62889	3.66029	3.11153
Golim4	0.150914	0.652493	0.337153	0.123212	0.0869336	0.0310596
Mtpn	12.6201	10.7981	13.495	8.31713	8.70975	6.94731
Pdxdc1	4.69446	5.71535	3.03593	3.42765	2.29749	3.00258
Col12a1	0.0498759	0.012822	0.025804	0.102383	0.0421386	0.124206
Chchd6	5.94634	5.32722	3.18518	7.47489	10.7836	10.8104
Dhcr7	6.13666	10.2377	5.87692	2.11069	2.20624	1.77355
Cep131	2.10039	1.17163	0.512579	2.54222	2.51116	1.97381
Aurka	4.50124	5.16872	6.28771	7.85399	7.03548	5.91043
Nelfe	14.0487	11.5685	8.61219	16.6161	25.0369	21.1205
Hp1bp3	3.40442	3.47304	4.42661	1.75636	2.64421	1.67195
Ppp3r1	2.96463	2.60097	2.37373	0.422617	1.39151	1.01207
Cr1l	1.11552	1.18862	1.234	1.52535	1.81364	1.19626
Cdc42ep5	25.0025	27.8934	23.6437	4.8419	3.98563	4.67245
Ccdc42	3.17529	5.26646	0.927377	13.4042	14.6034	12.7539
Qpct	19.2644	19.3793	16.7144	11.8206	8.59288	9.75196
Spata9	0.362318	0.582153	0.937252	3.0215	4.30469	2.76836
Fkbp5	5.2463	4.90816	5.47829	1.19386	1.60964	1.70711
Aspscr1	2.96161	4.25711	3.33631	6.37365	4.33844	4.39778
Tbc1d8	4.81308	3.09336	3.71267	0.557988	1.10234	1.01743
Rsph9	3.79281	4.38773	1.22641	15.2065	8.41162	8.04991
St8sia2	2.73672	2.35726	2.44495	0.977329	1.07266	0.766476
Tnks1bp1	2.0096	2.15767	1.98765	0.485321	0.29962	0.40143
Vsig10	5.35451	6.33057	7.37	2.8287	1.69342	2.00955
Pard6b	5.67565	3.2169	5.14444	1.37608	0.84954	1.06233
Ica1l	1.92855	1.96858	1.32057	6.33127	8.83576	6.64541
Sec24b	2.0691	2.75691	2.38246	1.94239	3.09118	1.45669
Bex4	9.61864	5.3654	3.99046	3.02691	0.574988	3.49233
4930449C09Rik	0.445647	0.654666	1.07047	1.06183	2.82385	1.51336
Laptm4b	29.236	31.9378	24.9391	4.92747	9.93322	5.94447
Pacs2	4.21889	2.85124	3.68472	4.29671	5.74164	6.22797
Cbx4	1.02045	1.01187	0.980472	0.0748125	0.184746	0.198018
Il13ra1	1.14581	1.99883	0.952718	0.105004	0.172868	0.231608
Tmem229b	1.15564	0.866512	0.415198	0.823697	0.847536	0.472379
Cage1	5.54141	6.56171	7.86234	16.2441	16.1024	15.1303
Prkcz	0.0721282	0.123618	0.279874	0.0308463	0.279303	0.217722
Catsper3	1.33933	4.01698	0.288716	12.8874	14.0266	20.4668
Prss54	0.0761795	0.489604	0.788251	5.47325	4.42487	5.77753
Kpna2	3.4367	2.03885	1.57287	1.28884	2.84772	2.99245
1110032A03Rik	1.69322	2.06579	1.559	3.09285	3.03082	4.51549
Tbl1x	1.874	1.74433	2.73032	0.386899	0.250232	0.219443
Upf3a	2.09788	2.03078	2.34493	2.72476	2.81729	2.8731
Ldha	10.5092	6.96072	10.15	15.3672	18.9016	15.792
Crem	2.21604	1.29176	2.06637	5.09119	3.97312	3.06265
Gdi1	1.09613	1.81801	2.46961	0.226823	0.0746841	0.200123
Cst9	623.97	773.627	482.17	105.528	168.361	191.218
Ddah2	9.34488	2.4514	4.07003	0.489358	2.81971	1.51114
1700007P06Rik	13.4737	8.06639	2.14853	7.57761	7.99184	9.61059
Gm973	0.553982	0.534065	0.214958	2.45208	1.72591	1.09739
Agbl3	1.08443	1.11514	1.13963	2.55652	2.7343	2.68522
mt-Rnr1	12.0885	18.8098	7.20053	17.3459	10.7508	20.8856
Psen1	3.26671	3.81339	2.37128	2.22385	4.2596	3.6223
Mmp11	4.04634	2.81143	6.22372	4.63014	5.54372	7.67506
Itm2c	36.7101	43.6598	47.7968	11.3443	11.5921	11.8726
Zdhhc9	1.64694	2.11697	1.13803	0.434175	0.428871	0.45968
Arl8a	2.11434	1.86846	1.28189	0.593391	0.628009	0.972292
Wnk4	3.80853	4.89547	3.83659	0.798716	0.773489	1.11922
Zfp558	0.214854	0.0552345	0.166737	0.496175	0.726095	0.729615
Tuba3b	130.165	126.283	91.9819	193.02	215.372	226
Dusp11	3.93897	3.99252	3.61342	6.16674	6.78044	6.03009
Drc1	4.92563	3.34763	0.43937	8.06277	8.96878	7.37003
Shtn1	3.05182	1.36032	1.43247	2.11559	1.79344	1.6994
Vdr	0.806559	0.967631	1.77346	0.379425	0.738223	0.51736
Ppp3r2	8.18242	7.54948	6.62264	16.423	20.3045	19.7744
Nudt19	0.963557	3.20566	1.97938	0.145438	0.47887	0.64159
Gm44250	0.933897	1.33894	1.16145	1.84334	1.85875	1.42306
4933400F21Rik	0.0447692	0.575461	0.810669	4.42272	1.93849	4.81429
Tcp10a	0.141524	0.0606379	0.549144	0.363143	0.597844	1.06799
Slc22a21	1.54194	1.92844	1.40144	2.45947	3.4769	3.01908
Faap100	1.25322	2.06043	0.716224	1.8696	2.80091	1.15466
1700016K19Rik	1.64932	3.81604	0.639972	9.73375	6.44473	3.5472
Lig3	3.71205	3.1899	2.75125	3.29092	4.82322	2.47863
Creld2	33.027	25.0142	14.5268	45.2263	44.5093	46.574
Cbx6	1.00228	0.478519	1.01856	0.532728	0.635093	0.388982
Spr	6.1275	8.8126	7.14946	1.15448	0.362023	0.824565
Lancl2	7.5448	5.36625	5.2696	7.42118	9.13659	7.8002
Uggt1	3.7228	4.51182	4.79982	4.01813	4.40588	4.50835
Crtap	18.6877	13.5532	11.9746	4.50923	3.98338	5.531
Ppp1r14a	7.77845	11.5696	12.0729	0.997957	1.87765	1.88675
Fen1	0.25087	0.644935	0.324478	0.885117	0.596116	0.567947
Stard5	1.75271	2.28869	3.31051	0.142774	0.323194	0.409395
Nfkbia	7.17053	6.54889	5.85754	1.21048	2.98922	0.533994
S100a11	8.32339	20.2514	7.68969	2.2883	1.25575	0.336489
Cd82	11.8792	6.82252	5.16514	3.30756	2.8294	3.66208
4930428N03Rik	0.404491	0.159979	0.442685	1.07782	1.47869	0.986171
Dcst1	1.79697	2.64511	1.42452	8.40381	5.96875	6.13507
Pcf11	2.29008	1.74624	3.01221	4.03368	4.5296	4.15201
Ndrg3	2.75263	2.58383	2.20176	1.46374	2.08464	1.82442
Mtmr1	3.0593	1.6996	1.509	0.798307	0.355945	0.763031
Efemp1	6.41314	5.1761	7.52321	0.765387	1.65383	0.928526
Nol4l	4.783	3.8479	3.82863	4.44143	5.38683	4.05113
Llgl1	6.59221	5.9034	10.1024	2.04427	1.15482	1.6268
Gstcd	2.10936	2.24139	3.34667	5.30427	5.3761	6.84473
Lrrc71	1.20133	0.943671	2.33073	3.25382	3.2775	3.43741
1810044D09Rik	2.813	11.651	6.4682	9.62403	17.8246	15.5671
Ube2e3	5.25947	5.33724	7.47397	2.39724	2.30218	3.13341
Abcb9	0.650892	0.557769	0.876948	0.62631	0.601473	0.890276
Klk1b27	3.7591	10.1031	6.63009	2.84986	1.62406	2.32098
Dis3	1.13623	1.25905	0.608114	3.64439	3.24815	3.08234
Cd55	0.281706	0.885141	0.364361	0.763002	0.330562	0.531463
Otud7b	3.8385	3.99823	4.13016	8.76682	6.97181	6.87335
Prdx1	62.3482	57.171	48.0364	10.3752	8.27676	9.88845
Epha10	0.0210858	0.0271036	0.299998	0.324631	0.400831	0.119341
Ttc29	2.1449	2.70191	1.38712	9.90669	5.75361	7.33235
Clcn2	4.41429	3.82597	5.15485	4.75728	4.04916	2.65543
Ak3	4.23573	3.56714	5.41556	3.4355	1.02834	1.04711
Pdk1	2.0113	1.53111	1.6922	1.42802	0.824895	1.01678
Eif4e2	1.94512	2.2919	2.90894	3.27541	2.07562	2.38527
Adi1	10.1483	14.1834	7.29216	1.24	1.53106	0.638188
Smc1a	1.42186	1.45535	1.22603	0.304035	0.166845	0.417272
Zbtb7a	2.58822	2.40913	2.36643	0.601149	0.471274	0.707181
Gpkow	4.3087	3.23943	2.05041	0.521506	0.987341	0.828212
Ctso	1.77906	2.51547	0.88207	0.152166	0.720222	0.335635
Mdh2	11.4289	10.5795	7.77723	5.03357	2.0717	4.68242
Fermt2	3.71634	2.40729	1.43824	0.412975	1.08163	0.0331239
Slc8a2	1.47253	1.44743	0.672208	1.85218	1.76857	1.69952
4930453N24Rik	4.2649	5.77752	4.59138	9.14146	9.08911	9.5108
Acads	7.09634	8.26108	9.00531	2.14727	1.76754	2.7281
Mroh1	0.673357	0.521689	0.95444	1.19526	1.89957	1.05456
Ppp1r36	2.49615	2.80018	1.81972	4.13414	5.08057	4.77771
Smg5	2.18375	3.67715	3.70008	5.68746	4.5894	3.55955
Slamf7	3.55113	2.04767	3.17651	6.17404	7.36039	7.66375
Hmgn5	4.00569	4.54314	4.57147	0.80615	1.24422	0.800163
Pfn4	0.858023	0.776114	1.72632	3.58787	3.38966	4.13678
Letm2	1.28019	1.91531	3.4202	1.64245	1.41848	1.06902
Tceal8	1.30388	1.52364	0.919882	0.9885	1.18923	0.536702
1700109H08Rik	0.446479	0.510135	0.0641644	2.0367	2.25282	3.4816
Lrrc46	31.0398	24.2606	20.8825	67.9769	66.1619	68.5982
Mov10	4.33464	3.69127	3.60916	0.451851	0.457775	0.981322
Slc18b1	8.81199	12.1659	20.805	38.5825	37.8158	46.4434
Atp6v0e	7.03856	5.26008	6.93367	2.8351	3.11162	2.82562
Stim2	7.90139	5.70585	6.20074	2.77162	2.43773	2.74685
Ammecr1	2.84973	1.86743	1.15635	1.25456	0.914671	0.221376
Kctd12	6.0189	5.89921	5.51431	1.86618	1.50966	1.56134
Cep57	1.12655	2.14873	1.22207	2.75079	3.03189	3.70219
Bmpr2	1.72318	1.20521	1.09254	1.46303	1.37379	1.23344
Sfxn3	6.49613	6.59218	3.9168	0.375987	0.82532	0.774034
Pask	4.42628	3.55595	2.64564	5.05501	5.1172	4.64976
Dhrs3	11.3135	10.2063	13.8275	1.33165	1.31538	1.87983
Lrrfip2	2.62451	1.93611	1.71204	2.84015	4.14551	3.15166
Parvb	4.09337	4.77524	3.47029	2.2066	1.81637	1.01236
Strip2	2.46209	2.15673	2.52401	1.47411	2.98539	3.2205
Cc2d2b	1.1737	1.23076	1.23843	3.80421	3.65336	3.67107
Add1	5.92632	6.36326	6.17344	1.29757	1.81765	1.16492
Prr22	1.16311	0.398681	0.200583	3.87983	5.07715	4.38862
1700029M20Rik	1649.42	1484.49	1891.04	6671.58	6826.56	6922.65
Sec23a	11.4868	12.1832	7.14442	9.9054	12.2968	9.87624
Plxdc1	0.722445	1.21125	0.731284	1.00748	1.5591	1.13777
Dot1l	3.21079	4.53088	3.74661	7.45517	4.18331	5.7875
Palm	0.778984	0.863192	1.14652	0.896031	0.538994	0.547308
Cd109	0.286192	0.622549	0.541009	2.37253	2.88294	1.71946
Nme7	6.3077	6.7455	4.41359	6.99814	5.48753	6.90593
Tmem202	0.0891443	1.26044	1.7295	1.48681	1.50631	0.504537
Star	43.6907	43.105	32.1959	10.0452	8.54177	6.68888
Ccser2	2.64935	2.62131	1.05957	3.6674	4.84118	4.28139
Pias4	4.02879	5.54849	4.94502	6.22371	5.38356	5.3515
Stt3b	6.15381	7.86382	7.58703	5.58666	9.69142	8.31011
Sh3d21	4.1931	3.66506	3.68791	10.1855	14.5838	10.8851
Ephb4	0.818437	0.378726	0.889203	0.0840029	0.138294	0.185287
Mlf1	7.77625	6.70156	2.85735	15.0785	21.3709	20.7055
Tpd52l1	6.3149	7.08405	6.5342	3.38805	1.81884	1.5596
Gm10138	0.534302	1.16754	0.829285	1.37099	2.03137	1.81441
Tmtc2	1.28879	1.60641	1.6922	0.400847	0.412448	0.419974
Ddit4	33.5829	27.2577	34.4805	10.2163	9.9635	7.64205
Scaf11	2.95283	2.49261	3.4202	0.867001	0.651615	0.698427
Tsga10ip	1.23211	0.678751	1.93512	7.90386	5.39076	5.57878
Catsperz	7.34233	4.3321	4.5148	13.2807	7.24566	8.58368
Atxn3	3.09029	2.45557	1.85316	4.6496	5.31079	4.32489
Pacrg	5.50789	7.20403	4.49935	15.6207	21.6345	17.2821
Slc12a9	1.21037	0.933486	1.40896	1.39759	0.798912	1.23308
Kit	9.49494	7.44994	7.34205	2.05581	1.3502	1.13846
Ccdc184	0.204101	0.196763	0.527972	2.74949	1.07774	1.21292
Lin7a	1.00932	1.12046	1.54281	2.58986	0.92057	2.49272
Tex47	0.167708	0.0538929	0.379603	0.591707	0.708458	1.32887
Tmem94	0.981754	0.788714	1.52377	1.32255	0.803533	1.38913
Ripor1	4.73307	4.94314	3.39569	0.664171	0.39051	0.878984
Eci1	6.2132	7.06844	4.52614	0.824626	0.829636	2.02099
Tmem59	72.6263	77.019	49.4046	24.3608	23.6419	28.7692
Igfbp6	33.7408	30.2012	23.1455	6.30928	7.2132	6.03048
Creb3	24.335	27.4113	22.5296	3.77942	8.38629	7.75642
Slc25a18	8.1078	6.53912	3.08433	0.305945	1.2592	2.06947
Ncl	10.5264	9.75504	9.93157	3.78755	3.8578	3.89866
Tpm1	5.94959	8.34007	8.51326	0.811402	2.12741	2.2007
Ccdc175	0.926938	0.148935	1.19891	6.54082	3.48742	3.27891
Aldh4a1	0.309562	0.517282	0.240234	0.119148	0.0980771	0.315369
Mcfd2	12.0361	10.5673	8.27029	2.89538	5.1639	4.805
Hfe	2.67912	4.48232	1.32008	0.491036	0.763484	0.770195
Spata16	5.89771	4.16024	3.72105	6.73614	8.5072	8.54845
Ssr4	8.88057	11.6673	5.01332	3.58803	2.12445	1.72168
Adgra3	3.05189	2.14195	2.42169	0.62456	1.32482	1.12328
Pak6	0.204052	0.337226	0.904877	0.336592	0.277067	0.263974
Zmynd8	1.03278	1.16823	1.46049	0.477014	0.392655	0.405276
Phgdh	5.80478	3.92707	3.24028	2.03824	1.35513	0.96832
Xiap	1.86087	1.46404	1.9089	1.04966	0.660729	1.10769
Asxl1	2.18344	3.46232	4.35489	2.59186	3.77133	3.3262
Snx10	1.58435	1.38567	1.98584	2.32607	1.75946	1.44213
Ifnar2	1.04949	1.70092	3.18698	0.175626	0.192756	0.258255
Nup153	4.19965	2.89389	2.32395	2.69403	4.18372	3.55311
Prlr	3.70372	3.58965	3.25339	1.89309	1.67335	2.19711
Actr3	1.44325	1.72866	1.65459	0.841661	0.692816	0.408423
Chrac1	2.19493	2.65539	0.417492	1.24237	3.81794	2.04611
Zbtb7b	0.733563	0.942919	0.421688	0.209143	0.401699	0.246033
Cx3cl1	1.54608	2.23573	1.74975	0.099179	0.612296	0.262513
Pnpo	2.90821	3.13742	3.62717	0.133256	0.43876	0.11757
Tpi1	7.33852	5.8867	3.49695	2.54846	4.60345	5.80857
Sun5	4.3154	9.8261	5.90052	18.0333	25.131	32.2399
Nsmce1	11.4298	15.7202	18.6271	17.7436	18.7098	17.0782
Cfap74	3.053	3.2768	3.35646	7.16797	6.73864	5.52937
Dnajc18	5.37167	7.403	10.7798	7.85088	8.0123	7.20882
Tcp1	41.0105	41.8069	24.8812	60.3258	74.0235	60.2666
Mcmbp	4.72928	6.07899	6.61702	0.53425	1.2879	1.31308
Dcn	5.5942	6.92319	5.65386	1.00147	1.67621	0.824681
Il10rb	1.91473	2.51246	3.50842	0.460604	0.589785	0.81277
Kdm7a	6.43435	6.30979	8.1855	6.763	6.46025	6.77047
Ccdc92	11.1881	11.5192	9.35921	18.139	16.871	16.7599
Ctdspl	1.99024	2.03155	2.42277	1.46447	0.989111	0.496954
Abcg2	0.149051	0.239487	0.86753	0.788821	0.649321	0.864686
Acrv1	2.04091	2.83753	0.754209	11.5425	11.7446	13.2012
Pex2	7.36089	7.48331	6.66445	6.61069	6.43099	6.43851
Donson	3.05745	4.42909	1.38095	2.4283	5.12529	5.10894
Tmem232	2.27804	3.4266	0.940355	7.08905	5.47706	4.6635
Tsc22d1	35.9572	36.2546	41.221	10.1409	9.36416	8.62216
Kcnj9	1.16902	0.36428	1.64948	3.2269	2.58141	1.24308
Evi5l	1.49692	1.51182	0.852821	1.16603	0.978639	1.31118
Usp28	1.61487	2.27662	3.33516	2.20551	1.32034	1.00243
Gnai2	10.0089	10.3336	6.55078	2.99112	2.88665	2.45702
Ctbp2	2.24678	1.53818	1.32666	3.54055	2.11488	2.10095
4930519P11Rik	0.559835	1.07941	1.44819	2.75331	3.5474	4.85843
Fundc2	2.83623	2.3136	1.55202	0.629795	0.691224	0.802621
Rab11fip1	3.50218	2.4226	3.31091	1.37142	1.30714	1.54433
4932414N04Rik	2.09279	0.851855	1.75945	6.26501	7.40407	4.81686
Rhbdd1	1.28657	1.84995	1.86149	3.97271	4.07617	3.50507
Slc25a22	0.253508	0.260686	0.885302	0.065049	0.267726	0.114784
Hao2	1.9275	2.09643	0.958865	0.475565	0.31317	0.167834
Cep104	1.15099	1.55345	1.82366	1.6982	2.06643	1.69373
Stard8	2.26513	3.19565	2.71537	0.425285	0.379247	0.0938058
Knop1	4.49506	3.35385	4.2101	6.99338	7.91195	6.43336
Ppp1r42	1.7953	2.05126	2.06405	11.3886	9.3746	7.45137
Rai14	6.53419	4.96096	5.29373	7.18561	8.26563	8.06696
Tpp1	2.85331	2.60893	1.90232	1.01897	0.838765	0.865724
1700034H15Rik	0.224154	0.0960423	0.0322137	0.511262	0.157818	0.535657
Zfp385b	0.812804	0.641111	0.836252	0.379203	0.156071	0.146373
Daam2	10.4025	10.1934	12.2078	2.0548	2.26617	2.42896
Dcun1d4	1.17713	1.47945	2.06385	1.61091	2.18242	2.51686
Cnpy2	12.222	17.73	10.5011	4.70416	3.50346	2.76695
Uxs1	1.96695	2.29846	1.54186	0.841182	1.16453	1.11325
mt-Co1	109.232	109.317	139.374	41.1217	43.2982	48.5233
C1qb	14.9389	13.1007	6.68148	0.895619	1.76936	1.73843
Gm43262	3.98758	0.800878	1.93409	8.47333	6.97485	6.77064
Tmem245	7.50177	5.6097	7.46109	7.20704	7.17156	8.11939
Myl9	14.249	19.8279	22.8259	7.54725	3.72752	1.47974
mt-Nd1	32.0629	26.7276	41.0599	13.2368	19.445	10.96
Odf4	2.47525	5.69351	4.38101	18.7198	13.3455	20.3504
Rasgrf1	0.0823838	0.141194	0.0710373	0.211393	0.188509	0.170967
Tfdp2	1.68912	2.33821	2.56285	2.48661	2.11547	2.10811
Eif4g3	4.00934	2.84154	2.77046	3.87554	4.87224	3.57476
mt-Nd2	32.195	30.2851	71.3582	24.5955	27.2006	22.5286
Pdha1	1.54587	1.93476	4.10412	3.54909	2.31997	2.76293
4930558K02Rik	0.260329	0.836564	1.34685	1.33598	3.57409	1.62074
Tulp3	4.65039	4.15923	4.98434	4.56863	4.1213	4.60142
Pdcd5	1.58868	4.24124	5.53218	5.72274	4.77522	5.67159
Sec62	5.84104	8.67696	7.19295	4.4425	4.46949	4.6718
Tekt1	13.3921	11.0748	8.7213	29.9179	27.8908	28.1983
Cfap157	2.04927	1.53657	1.98791	5.69652	9.10769	8.11887
H2-Eb1	7.73575	5.6246	8.48951	1.50376	0.660171	1.85744
Aven	1.0631	1.24938	1.17859	2.06539	1.76428	2.02856
1700013F07Rik	1.15077	0.134472	1.35311	5.63722	7.07092	6.86837
1700067P10Rik	0.528538	0.951133	1.09379	1.49183	2.90255	2.63244
Plk1	1.17432	0.443961	0.804113	3.1905	2.26151	0.938314
Alcam	0.874593	1.04194	0.303495	0.164207	0.315391	0.482927
Fam221b	0.826115	1.19462	0.40069	4.23955	5.88903	4.9094
Cdk2ap2	2.22839	4.77394	2.76213	1.54861	0.784457	0.525507
Myof	1.08476	0.650692	0.374142	0.0463905	0.101831	0.0545731
Mapre3	3.11796	4.06427	3.80561	7.94421	9.36836	7.20791
Dusp15	0.934036	0.177868	0.357953	1.19835	1.68057	1.17476
4921536K21Rik	4.9852	3.24167	6.37205	9.78196	10.3438	12.2155
AV039307	0.591518	0.456201	0.153015	0.151781	0.624694	0.803486
Capn11	3.36563	1.87467	1.01573	4.24605	7.34574	5.14314
Mfge8	36.8267	41.3053	41.9815	21.2158	23.1371	25.1655
Meig1	47.6933	44.2954	38.5098	120.257	150.668	111.094
Rap1gds1	1.56745	1.3432	1.09165	0.386731	0.297116	0.523185
Tcn2	7.25335	10.2199	10.1032	2.77387	1.47311	2.84208
Celf2	0.762913	1.46342	0.926036	0.255994	0.334676	0.438435
Slc46a3	1.54497	0.397181	1.83842	0.158573	0.26106	0.0699536
Cpeb2	4.70321	3.19761	4.09735	5.33594	5.29539	4.15786
Cytip	2.00464	1.82399	1.13618	0.26008	0.666044	0.356946
Itgb1	15.2609	14.2099	11.0247	3.86813	3.26268	3.32853
Bckdk	2.17884	1.37391	1.38248	0.527433	1.0854	0.744557
Ndufaf3	10.629	13.3397	16.6703	28.3472	18.4728	26.0524
Ddah1	2.51708	3.97077	1.87445	0.440367	0.362489	0.77706
Mfsd10	2.25701	2.49634	2.24035	0.269366	1.05322	1.12888
Nenf	9.62182	9.73639	9.53231	0.525301	2.81062	5.32986
Scara5	6.0332	5.44776	7.02951	3.07059	2.18529	1.72144
Unc93b1	29.8692	28.6665	20.6778	4.11506	4.65757	3.91431
Slc7a2	1.77926	2.05193	1.89266	1.02403	0.702448	0.828202
Smg7	2.32369	1.87833	3.03646	2.70462	2.35282	2.16932
Rtl6	3.67228	4.98502	5.41562	4.22709	6.52415	6.4878
Esd	1.71488	1.27617	0.116739	0.231594	0.238297	0.255416
3110070M22Rik	0.402212	0.172334	0.867041	8.08444	4.53088	5.61518
Id3	6.70031	7.30431	6.03346	2.61155	1.97056	2.11212
Hbs1l	4.81989	4.6466	4.15607	7.08562	6.49534	6.25155
Agtr1a	0.109047	0.210252	0.211563	1.46899	0.575813	0.678897
Amacr	1.45723	2.09789	2.71411	0.97219	0.923378	1.18765
1700028J19Rik	2.88927	2.6076	3.97555	4.18009	5.06389	5.56685
[truncated: 10,829 more rows]
